# Supplementary material for: Improved in silico and in vitro methods for Escherichia coli LPS outer core typing
Source: Microb Genom. 2025 Sep 23;11(9):001506. doi: 10.1099/mgen.0.001506 (PMC13293308; doi:10.1099/mgen.0.001506)
Supplement: Uncited Supplementary Material 1. [file mgen-11-01506-s001.xlsx]

## Sheet: Supplementary table list
Improved in silico and in vitro methods for E. coli LPS outer core typing
Ellina Trofimova, Ruby P. Westerman, Paul R. Jaschke
SUPPLEMENTARY TABLES
S1	E. coli strains used in the study with additional data on LPS outer core types, phylogenetic groups, pathogenicity, serotypes and capsules.
S2	The comparison of LPS outer core types of ECOR collection
S3	Distribution of LPS outer core types within E. coli pathogenic groups
S4	Cramér's V association of LPS outer core types with E. coli pathogenic groups
S5	Distribution of LPS outer core types within E. coli phylogenetic groups
S6	Cramér's V association of LPS outer core types with E. coli phylogenetic groups
S7	Distribution of LPS outer core types within E. coli O-antigen groups
S8	Cramér's V association of LPS outer core types with E. coli O-antigen groups
S9	Distribution of LPS outer core types within E. coli capsule groups
S10	Distribution of LPS outer core types within E. coli K-antigen groups
S11	Distribution of LPS outer core types within E. coli sequence types
S12	Cramér's V association of LPS outer core types with E. coli sequence types

## Sheet: Table S1. E. coli genomic set
Table S1. E. coli strains used in the study with additional data on LPS outer core types, phylogenetic groups, pathogenicity, sequence types, serotypes and capsules.
Accession ID	LPS Type	Strain	Phylogroup	Serotype	O-type	H-type	Capsule group	K-antigen	Sequence type	kpsM	Pathogen	Pathogenicity type
GCA_021130455.1	K-12	CP088351 Escherichia coli strain F17EC0165 chromosome, complete genome	B2	O25:H4	O25	H4	Group 2	K5	131	kpsMII_K5	Yes	Other pathogenic
GCA_015508805.1	R3	AP022811 Escherichia coli JE86-ST02 DNA, complete genome	B1	O86:H27	O86	H27	Not identified	Not identified	3570	No	No	Commensal			Strain description	Submitter
GCA_009931435.1	R1	CP043414.1 Escherichia coli strain EC42405 chromosome, complete genome	E	O153:H51	O153	H51	Not identified	Not identified	3042	No	Yes	Other pathogenic			Escherichia coli O127:H6 strain E2348/69	University of Maryland, Baltimore
GCA_025369875.1	R1	CP104503.1 Escherichia coli strain E1 chromosome, complete genome	B2	O2:H6	O2	H6	Group 2	K1	141	kpsMII_K1	Yes	Other pathogenic			Escherichia coli O127:H6	CNB/CSIC
GCA_008931765.1	K-12	CP042846.1 Escherichia coli strain JME64 chromosome, complete genome	A	O16:H48	O16	H48	Not identified	Not identified	10	No	No	Commensal			Escherichia isolate RHB17-C17 cultured from Pig faeces sample	The REHAB Consortium
GCA_029718565.1	R3	CP099186.1 Escherichia coli strain RHB21-E1-C08 chromosome, complete genome	B1	O88:H8	O88	H8	Not identified	Not identified	446	No	No	Commensal			Sample from Escherichia coli O127:H6 str. E2348/69	Sanger Institute
GCA_003018635.1	R3	CP027597.1 Escherichia coli strain 86-3153 chromosome, complete genome	A	O5:-	O5	-	Not identified	Not identified	342	No	Yes	Other pathogenic			Escherichia isolate RHB34-C24 cultured from Pig faeces sample	The REHAB Consortium
GCA_003019235.1	R1	CP027763.1 Escherichia coli strain 2015C-3125 chromosome, complete genome	D	O145:-	O145	-	Not identified	Not identified	32	No	Yes	Other pathogenic			Escherichia isolate RHB17-C14 cultured from Pig faeces sample	The REHAB Consortium
GCA_029715845.1	R3	CP099213.1 Escherichia coli strain RHB16-SO-C05 chromosome, complete genome	B1	O105:H4	O105	H4	Not identified	Not identified	642	No	No	Commensal			Escherichia coli O127:H6 isolate EPEC1 - Artificial mutant EPEC1	CNB/CSIC
GCA_029719165.1	R3	CP099108.1 Escherichia coli strain RHB40-SO-C05 chromosome, complete genome	U	O182:H21	O182	H21	Not identified	Not identified	6194	No	No	Commensal			Escherichia isolate RHBSTW-00300 cultured from WTP upstream sample	The REHAB Consortium
GCA_023206735.1	R1	CP069642.1 Escherichia coli strain SSGNw2 chromosome, complete genome	B2	O6:H1	O6	H1	Group 2	K5	73	kpsMII_K5	No	Commensal			L1PEag1	Technical University of the North, Ibarra Ecuador
GCA_016776005.1	R1	CP068823.1 Escherichia coli strain RIVM_C029494 chromosome, complete genome	F	O1:H25	O1	H25	Not identified	Not identified	1722	No	No	Commensal			2013C-3244	CDC
GCA_029635885.1	K-12	CP114896.1 Escherichia coli strain CM93 chromosome, complete genome	A	O16:H48	O16	H48	Not identified	Not identified	1060	No	No	Commensal			Microbe sample from Escherichia coli	Quadram Institute Biosciences
GCA_031675475.2	R3	CP143968.1 Escherichia coli strain PNUSAE147328 chromosome, complete genome	E	O157:H7	O157	H7	Not identified	Not identified	11	No	No	Commensal			Escherichia coli str. MSB1_3C	Monash University
GCA_010706435.1	R1	CP048647.1 Escherichia coli strain GW-AmxH19 chromosome, complete genome	B2	O4:H5	O4	H5	Group 3	K96	12	kpsMIII_K96	No	Commensal			E. coli strain CFIAFB20140388 (O158:H23)	Health Canada
GCA_017164915.1	R3	CP062717.1 Escherichia coli O157:H7 strain Z1825 chromosome, complete genome	E	O157:H7	O157	H7	Not identified	Not identified	11	No	Yes	EHEC			Escherichia isolate RHB19-C10 cultured from Sheep faeces sample	The REHAB Consortium
GCA_021131545.1	R1	CP088542.1 Escherichia coli strain E16EC0537 chromosome, complete genome	F	O11:H25	O11	H25	Group 2	K5	457	kpsMII_K5	Yes	Other pathogenic
GCA_023658305.1	R1	CP098206.1 Escherichia coli strain Z0117EC0054 chromosome, complete genome	B2	O2/O50:H7	O2/O50	H7	Group 2	K1	95	kpsMII_K1	No	Commensal
GCA_004010675.1	R3	CP034806.1 Escherichia coli strain 2010C-3347 chromosome, complete genome	E	O157:H7	O157	H7	Not identified	Not identified	11	No	No	Commensal
GCA_016756455.1	K-12	AP022326.1 Escherichia coli O25:H4 18044 DNA, complete genome	B2	O25:H4	O25	H4	Not identified	Not identified	131	No	Yes	Other pathogenic
GCA_019434375.1	R1	CP076527.1 Escherichia coli strain L3452210II chromosome, complete genome	C	O8:H21	O8	H21	Not identified	Not identified	410	No	Yes	Other pathogenic
GCA_024971795.1	R1	CP079767.1 Escherichia coli strain SF10 chromosome, complete genome	A	-:H48	-	H48	Not identified	Not identified	10	No	No	Commensal
GCA_011331215.2	K-12	CP049085.2 Escherichia coli strain p4A chromosome, complete genome	B2	O25:H4	O25	H4	Group 2	K5	131	kpsMII_K5	Yes	Other pathogenic
GCA_023169585.1	R4	AP019803.1 Escherichia coli KY 1497 DNA, complete genome	D	O102:H6	O102	H6	Group 2	K52	405	kpsMII_K52	No	Commensal
GCA_963575425.1	R1	OY754389.1 Escherichia coli isolate F637 genome assembly, chromosome: 1	A	O116:H19	O116	H19	Not identified	Not identified	1518	No	No	Commensal
GCA_024585585.1	R2	CP073962.1 Escherichia coli strain MB31 chromosome, complete genome	A	O89:H9	O89	H9	Not identified	Not identified	167	No	No	Commensal
GCA_030515235.1	R3	CP082056.1 Escherichia coli strain MS20675 chromosome, complete genome	D	O17/O77/O44/O106/O73:H18	O17/O77/O44/O106/O73	H18	Not identified	Not identified	69	No	Yes	NMEC
GCA_031787095.1	K-12	CP133923.1 Escherichia coli strain M21816 chromosome, complete genome	B2	O25:H4	O25	H4	Group 2	K1	131	kpsMII_K1	Yes	Other pathogenic
GCA_021133275.1	R4	CP088828.1 Escherichia coli strain A17EC0079 chromosome, complete genome	D	O2/O50:H30	O2/O50	H30	Group 2	K5	38	kpsMII_K5	Yes	Other pathogenic
GCA_019048425.1	R4	CP077353.1 Escherichia coli strain FDAARGOS 1380 chromosome, complete genome	F	O1:H6	O1	H6	Group 2	K5	648	kpsMII_K5	Yes	Other pathogenic
GCA_003017935.1	R3	CP027340.1 Escherichia coli strain 2015C-3121 chromosome, complete genome	B1	O91:H14	O91	H14	Not identified	Not identified	33	No	Yes	Other pathogenic
GCA_021184105.1	R3	CP089270.1 Escherichia coli O157:H7 strain M1300706002 chromosome, complete genome	E	O157:H7	O157	H7	Not identified	Not identified	11	No	Yes	EHEC
GCA_021132675.1	R4	CP088722.1 Escherichia coli strain B16EC1135 chromosome, complete genome	D	O102:H6	O102	H6	Not identified	Not identified	38	No	Yes	Other pathogenic
GCA_021535025.1	R1	CP091029.1 Escherichia coli strain STEC384 chromosome, complete genome	B1	O8:H19	O8	H19	Not identified	Not identified	162	No	No	Commensal
GCA_019551815.1	K-12	CP068279.1 Escherichia coli strain CY708 chromosome, complete genome	A	O16:H48	O16	H48	Not identified	Not identified	10	No	No	Commensal
GCA_023657915.1	R1	CP098178.1 Escherichia coli strain Z0117EC0148 chromosome, complete genome	B1	-:H21	-	H21	Not identified	Not identified	602	No	No	Commensal
GCA_029223645.1	R1	CP119404.1 Escherichia coli strain MRE162 substr. UK chromosome, complete genome	A	O8/O104:H9	O8/O104	H9	Not identified	Not identified	48	No	No	Commensal
GCA_003691425.1	R3	CP033096.1 Escherichia coli strain CP53 chromosome, complete genome	A	-:H38	-	H38	Not identified	Not identified	206	No	Yes	Other pathogenic
GCA_030168735.1	R4	CP122503.1 Escherichia coli strain W619 chromosome, complete genome	D	O51:H16	O51	H16	Not identified	Not identified	1011	No	No	Commensal
GCA_021131605.1	K-12	CP088551 Escherichia coli strain E16EC0405 chromosome, complete genome	B2	O25:H4	O25	H4	Group 2	K5	131	kpsMII_K5	Yes	Other pathogenic
GCA_022493595.1	R1	CP028759.1 Escherichia coli strain A15 chromosome, complete genome	B1	O8:H8	O8	H8	Not identified	Not identified	4281	No	No	Commensal
GCA_905330895.2	K-12	OX030701 Escherichia coli isolate 131 genome assembly, chromosome: main	B2	O25:H4	O25	H4	Group 2	K5	131	kpsMII_K5	No	Commensal
GCA_008931135.1	R3	CP032808.1 Escherichia coli strain ERL04-3476 chromosome, complete genome	E	O157:H7	O157	H7	Not identified	Not identified	11	No	Yes	Other pathogenic
GCA_016776345.1	R3	CP068803.1 Escherichia coli strain RIVM_C018404 chromosome, complete genome	B1	-:H5	-	H5	Not identified	Not identified	940	No	No	Commensal
GCA_029718335.1	R2	CP099166.1 Escherichia coli strain RHB25-E3-C06 chromosome, complete genome	A	O74:H39	O74	H39	Not identified	Not identified	10	No	No	Commensal
GCA_020424045.1	R4	CP066844.1 Escherichia coli strain Z30 chromosome, complete genome	F	O83:H42	O83	H42	Group 2	K5	1485	kpsMII_K5	No	Commensal
GCA_002951795.1	R1	CP019267.1 Escherichia coli strain 13C1079T, complete sequence	B1	O8:H51	O8	H51	Not identified	Not identified	155	No	No	Commensal
GCA_030169335.1	R4	CP104613.1 Escherichia coli strain AHM8C212RI chromosome, complete genome	A	-:H21	-	H21	Not identified	Not identified	1771	No	No	Commensal
GCA_000026285.2	R1	CU928161.2 Escherichia coli S88 chromosome, complete genome	B2	O45:H7	O45	H7	Group 2	K1	95	kpsMII_K1	Yes	NMEC
GCA_003019175.1	R3	CP027546.1 Escherichia coli strain 2013C-4187 chromosome, complete genome	B1	O71:H11	O71	H11	Not identified	Not identified	21	No	Yes	Other pathogenic
GCA_001663075.1	K-12	CP016018.1 Escherichia coli strain ER1821R, complete genome	A	O16:H48	O16	H48	Not identified	Not identified	10	No	No	Commensal
GCA_024917815.1	R2	CP103540.1 Escherichia coli strain 5264 chromosome, complete genome	A	O89:H10	O89	H10	Not identified	Not identified	167	No	Yes	Other pathogenic
GCA_008462425.1	R3	CP043539.1 Escherichia coli O157 strain Al Ain chromosome, complete genome	E	O157:H7	O157	H7	Not identified	Not identified	11	No	Yes	EHEC
GCA_002192275.1	R2	CP021732.1 Escherichia coli strain AR_0114, complete genome	A	O89:H9	O89	H9	Not identified	Not identified	617	No	Yes	Other pathogenic
GCA_021130715.1	K-12	CP088397.1 Escherichia coli strain F16EC0470 chromosome, complete genome	B2	O25:H4	O25	H4	Group 2	K5	131	kpsMII_K5	Yes	Other pathogenic
GCA_003018575.1	R3	CP027582.1 Escherichia coli strain 2013C-4538 chromosome, complete genome	B1	O151/O118:H16	O151/O118	H16	Not identified	Not identified	21	No	Yes	Other pathogenic
GCA_018968645.1	R1	CP076654.1 Escherichia coli strain NC19 chromosome, complete genome	C	O78:H9	O78	H9	Not identified	Not identified	23	No	No	Commensal
GCA_021132535.1	R4	CP088694.1 Escherichia coli strain B17EC0426 chromosome, complete genome	F	O1:H6	O1	H6	Group 2	Not identified	648	kpsMII	Yes	Other pathogenic
GCA_003268695.1	R1	CP029369.1 Escherichia coli strain WCHEC035148 chromosome, complete genome	C	O8:H21	O8	H21	Not identified	Not identified	410	No	No	Commensal
GCA_002741275.1	R3	CP024252.1 Escherichia coli O182:H21 strain D181 chromosome, complete genome	B1	O182:H21	O182	H21	Not identified	Not identified	4493	No	Yes	Other pathogenic
GCA_013742835.1	R1	CP056625.1 Escherichia coli strain RHBSTW-00304 chromosome, complete genome	A	O11:H4	O11	H4	Not identified	Not identified	635	No	No	Commensal
GCA_002310675.1	R1	CP023377.1 Escherichia coli strain 127 chromosome, complete genome	A	O9:H4	O9	H4	Not identified	Not identified	46	No	No	Commensal
GCA_001753545.1	R3	CP017440.1 Escherichia coli O157:H7 strain 3384, complete sequence	E	O157:H7	O157	H7	Not identified	Not identified	11	No	Yes	EHEC
GCA_021130825.1	R3	CP088400.1 Escherichia coli strain F16EC0456 chromosome, complete genome	A	O9:H9	O9	H9	Not identified	Not identified	10	No	Yes	Other pathogenic
GCA_021133135.1	R1	CP088804.1 Escherichia coli strain B16EC0331 chromosome, complete genome	C	O8:H19	O8	H19	Not identified	Not identified	88	No	Yes	Other pathogenic
GCA_036499205.1	R4	AP027626.1 Escherichia coli PSJ-14 DNA, complete genome	A	O15:H11	O15	H11	Not identified	Not identified	48	No	No	Commensal
GCA_024917235.1	R2	CP103570.1 Escherichia coli strain 3045 chromosome, complete genome	A	O89:H4	O89	H4	Not identified	Not identified	44	No	Yes	Other pathogenic
GCA_004526255.1	R1	CP038180.1 Escherichia coli strain 2 HS-C chromosome, complete genome	A	O9:H10	O9	H10	Not identified	Not identified	46	No	No	Commensal
GCA_016903375.1	R4	CP069893.1 Escherichia coli strain FDAARGOS_1286 chromosome, complete genome	G	O24:H4	O24	H4	Not identified	Not identified	117	No	Yes	Other pathogenic
GCA_030020035.1	R1	CP125020.1 Escherichia coli strain KFS-D21 chromosome, complete genome	B2	O75:H5	O75	H5	Group 2	K1	1193	kpsMII_K1	Yes	Other pathogenic
GCA_036497325.1	R2	AP027553.1 Escherichia coli LR-58-1 DNA, complete genome	A	O9:H9	O9	H9	Not identified	Not identified	10	No	No	Commensal
GCA_030515175.1	R1	CP082045.1 Escherichia coli strain MS21324 chromosome, complete genome	B2	O1:H7	O1	H7	Group 2	K1	95	kpsMII_K1	Yes	NMEC
GCA_000219515.3	R1	CP006632.1 Escherichia coli PCN033, complete genome	D	O11:H15	O11	H15	Group 2	K5	5147	kpsMII_K5	No	Commensal
GCA_900184875.1	R1	LT883142.1 Escherichia coli isolate 6666666.257727.embl genome assembly, chromosome: IV	A	O40:H30	O40	H30	Not identified	Not identified	8217	No	No	Commensal
GCA_009913415.1	R1	CP047876.1 Escherichia coli strain LD22-1 chromosome, complete genome	B1	O100/O154:H21	O100/O154	H21	Not identified	Not identified	3714	No	Yes	Other pathogenic
GCA_016889725.1	R1	CP069528.1 Escherichia coli strain FDAARGOS_1252 chromosome, complete genome	B2	O18:H5	O18	H5	Group 2	K5	14	kpsMII_K5	Yes	Other pathogenic
GCA_015571755.1	R3	CP062871 Escherichia coli strain Res13-Lact-PEA14-20 chromosome, complete genome	B1	O108:H16	O108	H16	Not identified	Not identified	603	No	Yes	Other pathogenic
GCA_030389315.1	K-12	CP128916.1 Escherichia coli strain TUM13770 chromosome, complete genome	B2	O16:H5	O16	H5	Group 2	K5	131	kpsMII_K5	Yes	Other pathogenic
GCA_019971035.1	R1	CP081719.1 Escherichia coli strain CX05 chromosome, complete genome	A	O10:H25	O10	H25	Not identified	Not identified	635	No	No	Commensal
GCA_013391825.1	R3	CP058355.1 Escherichia coli strain AMSCJX03 chromosome, complete genome	A	O43:H38	O43	H38	Not identified	Not identified	716	No	No	Commensal
GCA_025996975.1	R4	AP026471 Escherichia coli TUM2330 DNA, complete genome	D	O1:H15	O1	H15	Group 2	K5	38	kpsMII_K5	No	Commensal
GCA_029536655.1	R2	CP120568.1 Escherichia coli strain 582 chromosome, complete genome	A	O88:H4	O88	H4	Group 2	K1	697	kpsMII_K1	No	Commensal
GCA_024329785.2	R2	CP116919.1 Escherichia coli strain MLI102 chromosome, complete genome	A	O176:H30	O176	H30	Group 2	K5	38	kpsMII_K5	Yes	Other pathogenic
GCA_017310445.1	R4	CP064103.1 Escherichia coli strain IR53017 chromosome, complete genome	F	O1:H6	O1	H6	Group 2	Not identified	648	kpsMII	No	Commensal
GCA_003112205.1	R3	CP028122.1 Escherichia coli O43 str. RM10042 chromosome, complete genome	B1	O43:H2	O43	H2	Not identified	Not identified	937	No	Yes	Other pathogenic
GCA_021365955.1	K-12	CP088879.1 Escherichia coli strain F16EC0653 chromosome, complete genome	B2	O25:H4	O25	H4	Group 2	K5	131	kpsMII_K5	Yes	Other pathogenic
GCA_022559685.1	R2	CP092973.1 Escherichia coli strain WCHEC005215 chromosome, complete genome	A	O89:H9	O89	H9	Not identified	Not identified	167	No	No	Commensal
GCA_016772495.1	R1	CP068591 Escherichia coli strain EF7-18-58 chromosome, complete genome	B1	O8:H25	O8	H25	Not identified	Not identified	155	No	Yes	Other pathogenic
GCA_013812425.1	R3	CP057085.1 Escherichia coli strain RHB38-C21 chromosome, complete genome	B1	O103:H16	O103	H16	Not identified	Not identified	3090	No	No	Commensal
GCA_033971045.1	R3	CP111101 Escherichia coli strain FRIK1989 chromosome, complete genome	E	O157:H7	O157	H7	Not identified	Not identified	11	No	No	Commensal
GCA_013371725.1	R3	CP055256.1 Escherichia coli strain AH25 chromosome, complete genome	B1	O125:H28	O125	H28	Not identified	Not identified	156	No	Yes	Other pathogenic
GCA_029720975.1	R4	CP098931 Escherichia coli strain RHB47-SO-C04 chromosome, complete genome	B1	O149:H8	O149	H8	Not identified	Not identified	4392	No	No	Commensal
GCA_013168215.1	R3	CP038423.1 Escherichia coli O157:H7 strain 7409 chromosome, complete genome	E	O157:H7	O157	H7	Not identified	Not identified	11	No	Yes	EHEC
GCA_014863745.1	K-12	CP062245.1 Escherichia coli strain AML003_ev01 chromosome, complete genome	A	O16:H48	O16	H48	Not identified	Not identified	10	No	No	Commensal
GCA_006536085.3	R1	AP024560.1 Escherichia coli NIPH17_0020 DNA, complete genome	C	-:H9	-	H9	Not identified	Not identified	410	No	No	Commensal
GCA_030708395.1	R1	CP123593.1 Escherichia coli strain DJH_183sputum chromosome, complete genome	C	-:H9	-	H9	Not identified	Not identified	410	No	No	Commensal
GCA_030285485.1	R4	CP127252.1 Escherichia coli strain C41 chromosome, complete genome	B1	O149:H2	O149	H2	Not identified	Not identified	388	No	No	Commensal
GCA_030345475.1	K-12	CP106997.1 Escherichia coli strain SY22B6 chromosome, complete genome	A	O16:H48	O16	H48	Not identified	Not identified	1060	No	No	Commensal
GCA_009867035.3	R1	CP026939.2 Escherichia coli strain CFS3313 chromosome, complete genome	B1	O9:H12	O9	H12	Not identified	Not identified	58	No	No	Commensal
GCA_013167735.1	R3	CP038366.1 Escherichia coli O157:H7 strain F6667 chromosome, complete genome	E	O157:H7	O157	H7	Not identified	Not identified	11	No	Yes	EHEC
GCA_000801205.1	K-12	CP009685.1 Escherichia coli str. K-12 substr. MG1655, complete genome	A	O16:H48	O16	H48	Not identified	Not identified	10	No	No	Commensal
GCA_016403625.2	R3	CP075697.1 Escherichia coli strain STEC2018-607 chromosome, complete genome	B1	O91:H14	O91	H14	Not identified	Not identified	33	No	No	Commensal
GCA_005037715.2	R1	CP031910.1 Escherichia coli O121:H19 strain FWSEC0006 chromosome, complete genome	B1	O121:H19	O121	H19	Not identified	Not identified	655	No	Yes	Other pathogenic
GCA_010509415.1	K-12	CP048439.1 Escherichia coli strain NBRC 3301 chromosome, complete genome	A	-:H48	-	H48	Not identified	Not identified	10	No	No	Commensal
GCA_016026195.1	R3	CP065607.1 Escherichia coli strain FDAARGOS_946 chromosome, complete genome	E	O55:H7	O55	H7	Not identified	Not identified	7444	No	Yes	Other pathogenic
GCA_033564035.1	K-12	CP132223.1 Escherichia coli strain Jtgc-02-2-Tmex chromosome, complete genome	A	O16:H48	O16	H48	Not identified	Not identified	10	No	No	Commensal
GCA_026506335.1	R4	CP097716.1 Escherichia coli strain MS1718 chromosome, complete genome	F	O83:H42	O83	H42	Group 2	K1	1485	kpsMII_K1	Yes	Other pathogenic
GCA_013833805.1	R2	CP057450.1 Escherichia coli strain RHB26-C18 chromosome, complete genome	E	O38:H39	O38	H39	Not identified	Not identified	645	No	No	Commensal
GCA_003112145.1	R1	CP028110.1 Escherichia coli O121 str. RM8352 chromosome, complete genome	B1	O121:H19	O121	H19	Not identified	Not identified	655	No	Yes	Other pathogenic
GCA_013899985.1	R3	CP057946.1 Escherichia coli strain RHB09-C13 chromosome, complete genome	B1	O3:-	O3	-	Not identified	Not identified	154	No	No	Commensal
GCA_012100875.2	R3	CP073591 Escherichia coli strain 595637 chromosome, complete genome	E	O157:H7	O157	H7	Not identified	Not identified	11	No	No	Commensal
GCA_904831835.1	R1	LR883012.1 Escherichia coli isolate L4_E1441_ETEC genome assembly, chromosome: 1	A	O25:H16	O25	H16	Group 3	Not identified	1312	kpsMIII	Yes	ETEC
GCA_013831005.1	R1	CP057402.1 Escherichia coli strain RHB27-C21 chromosome, complete genome	A	O7:H4	O7	H4	Not identified	Not identified	93	No	No	Commensal
GCA_011064575.1	R1	CP049343.1 Escherichia coli strain UMB200201_11 chromosome, complete genome	B1	O8:H19	O8	H19	Not identified	Not identified	708	No	No	Commensal
GCA_013426115.1	R2	CP058661 Escherichia coli strain 005008 chromosome, complete genome	A	O89:H21	O89	H21	Not identified	Not identified	3835	No	No	Commensal
GCA_036508215.1	R1	AP027899.1 Escherichia coli 2018-10-2CC DNA, complete genome	B1	O66:H21	O66	H21	Not identified	Not identified	155	No	No	Commensal
GCA_003956365.1	R3	CP025847.1 Escherichia coli strain 602354 chromosome, complete genome	B1	O115:H5	O115	H5	Not identified	Not identified	443	No	Yes	Other pathogenic
GCA_013282315.1	K-12	CP042892.1 Escherichia coli O10:H32 strain NMBU-W12E19 chromosome, complete genome	A	O10:H32	O10	H32	Not identified	Not identified	1286	No	Yes	Other pathogenic
GCA_900636785.1	R1	LR134311 Escherichia coli strain NCTC9113 genome assembly, chromosome: 1	B1	O113:H21	O113	H21	Not identified	Not identified	56	No	No	Commensal
GCA_030039345.1	K-12	CP124517.1 Escherichia coli strain AVS0343 chromosome, complete genome	B2	O25:H4	O25	H4	Group 2	K5	131	kpsMII_K5	Yes	Other pathogenic
GCA_013167475.1	R3	CP038333.1 Escherichia coli O157:H7 strain N8B7-2 chromosome, complete genome	E	O157:H7	O157	H7	Not identified	Not identified	11	No	Yes	EHEC
GCA_030019715.1	R1	CP124975.1 Escherichia coli strain KSE-D22 chromosome, complete genome	B2	O75:H5	O75	H5	Group 2	K1	1193	kpsMII_K1	Yes	Other pathogenic
GCA_900520305.1	R2	LS992171 Escherichia coli isolate Escherichia coli str. TO73 genome assembly, chromosome: 1	A	O89:H10	O89	H10	Not identified	Not identified	10	No	No	Commensal
GCA_001900795.1	R1	CP010163.1 Escherichia coli strain H2, complete genome	A	-:H4	-	H4	Not identified	Not identified	46	No	No	Commensal
GCA_022494235.1	R4	CP058874.1 Escherichia coli strain STLEFF_47 chromosome, complete genome	G	O143:H4	O143	H4	Not identified	Not identified	117	No	No	Commensal
GCA_032345195.1	K-12	CP135458.1 Escherichia coli strain isolateI chromosome, complete genome	B2	O25:H4	O25	H4	Not identified	Not identified	131	No	No	Commensal
GCA_000270105.1	K-12	AP012030.1 Escherichia coli DH1 (ME8569) DNA, complete genome	A	O16:H48	O16	H48	Not identified	Not identified	1060	No	No	Commensal
GCA_013168155.1	R3	CP038416.1 Escherichia coli O157:H7 strain 3-5-1 chromosome, complete genome	E	O157:H7	O157	H7	Not identified	Not identified	11	No	Yes	EHEC
GCA_900636295.1	R1	LR134247.1 Escherichia coli strain NCTC9040 genome assembly, chromosome: 1	A	O40:H4	O40	H4	Not identified	Not identified	10	No	No	Commensal
GCA_005221585.1	R3	CP028603.1 Escherichia coli strain 144 chromosome, complete genome	E	O157:H7	O157	H7	Not identified	Not identified	11	No	Yes	Other pathogenic
GCA_022494725.1	R4	CP091677.1 Escherichia coli strain KFu022 chromosome, complete genome	A	O127:H4	O127	H4	Not identified	Not identified	216	No	Yes	Other pathogenic
GCA_002796445.1	R4	CP024889.1 Escherichia coli strain AR_0019 chromosome, complete genome	B1	O29:H8	O29	H8	Not identified	Not identified	448	No	Yes	Other pathogenic
GCA_020683185.1	R1	CP085638.1 Escherichia coli strain fEC.1 chromosome, complete genome	B1	-:H21	-	H21	Not identified	Not identified	602	No	No	Commensal
GCA_001932515.1	K-12	CP018801 Escherichia coli strain tolC- chromosome, complete genome	A	O16:H48	O16	H48	Not identified	Not identified	10	No	Yes	Other pathogenic
GCA_025997515.1	R1	AP026510.1 Escherichia coli TUM13066 DNA, complete genome	B2	O2:H6	O2	H6	Group 2	K1	141	kpsMII_K1	No	Commensal
GCA_029542525.1	R1	CP047057.1 Escherichia coli NC101 chromosome, complete genome	B2	O2:H6	O2	H6	Group 2	K1	998	kpsMII_K1	No	Commensal
GCA_016890045.1	K-12	CP069583.1 Escherichia coli strain FDAARGOS_1265 chromosome, complete genome	B2	O25:H4	O25	H4	Group 2	K5	131	kpsMII_K5	Yes	Other pathogenic
GCA_022494625.1	R1	CP091659.1 Escherichia coli strain KFu024 chromosome, complete genome	A	O9:H4	O9	H4	Not identified	Not identified	6215	No	Yes	Other pathogenic
GCA_009950805.1	R3	CP041431 Escherichia coli strain STEC316 chromosome, complete genome	B1	O100:H19	O100	H19	Not identified	Not identified	1611	No	Yes	Other pathogenic
GCA_013168055.1	R3	CP038402.1 Escherichia coli O157:H7 strain BB24-1 chromosome, complete genome	E	O157:H7	O157	H7	Not identified	Not identified	11	No	Yes	EHEC
GCA_001900695.1	R3	CP010148.1 Escherichia coli strain D6, complete genome	B1	O91:H28	O91	H28	Not identified	Not identified	1196	No	No	Commensal
GCA_013896295.1	R3	CP057729.1 Escherichia coli strain RHB16-C14 chromosome, complete genome	A	O157:H42	O157	H42	Not identified	Not identified	3744	No	No	Commensal
GCA_030345635.1	K-12	CP107005.1 Escherichia coli strain SY22A1 chromosome, complete genome	A	O16:H48	O16	H48	Not identified	Not identified	1060	No	No	Commensal
GCA_036506815.1	R1	AP027865.1 Escherichia coli 2017.20.01CC DNA, complete genome	A	-:H20	-	H20	Not identified	Not identified	48	No	No	Commensal
GCA_013167575.1	R3	CP038346.1 Escherichia coli O157:H7 strain G5295 chromosome, complete genome	E	O157:H7	O157	H7	Not identified	Not identified	11	No	Yes	EHEC
GCA_002999075.1	R3	CP027126.1 Escherichia coli strain AR_0374 chromosome, complete genome	B1	-:H9	-	H9	Not identified	Not identified	156	No	Yes	Other pathogenic
GCA_003956265.1	R1	CP025851 Escherichia coli strain 510016 chromosome, complete genome	A	O25:H42	O25	H42	Group 2	K5	1201	kpsMII_K5	Yes	Other pathogenic
GCA_009866945.3	R2	CP026932.2 Escherichia coli strain CFS3273 chromosome, complete genome	A	O9:H9	O9	H9	Not identified	Not identified	167	No	No	Commensal
GCA_030295625.1	R3	AP027256.1 Escherichia coli JNE141411 DNA, complete genome	B1	-:H19	-	H19	Not identified	Not identified	156	No	No	Commensal
GCA_013898995.1	R4	CP057818.1 Escherichia coli strain RHB14-C14 chromosome, complete genome	G	O63:H18	O63	H18	Not identified	Not identified	117	No	No	Commensal
GCA_014162235.1	R4	AP022221 Escherichia coli DNA, complete genome, strain: WP8-S17-ESBL-08	D	O2/O50:H30	O2/O50	H30	Group 2	K5	38	kpsMII_K5	No	Commensal
GCA_003308975.1	R3	CP030768.1 Escherichia coli strain 2017C-4173W12 chromosome, complete genome	D	O153:H2	O153	H2	Group 2	K52	69	kpsMII_K52	Yes	Other pathogenic
GCA_016925095.1	R1	CP070399.1 Escherichia coli strain CFSAN083828 chromosome, complete genome	B1	O8:H51	O8	H51	Not identified	Not identified	155	No	Yes	Other pathogenic
GCA_013899885.1	R3	CP057927.1 Escherichia coli strain RHB09-C23 chromosome, complete genome	B1	O3:-	O3	-	Not identified	Not identified	154	No	No	Commensal
GCA_904833135.1	R1	LR883050.1 Escherichia coli isolate L1_E925 genome assembly, chromosome: 1	A	O6:H16	O6	H16	Group 2	K15	2353	kpsM_K15	Yes	ETEC
GCA_000732965.1	R3	CP008957.1 Escherichia coli O157:H7 str. EDL933, complete genome	E	O157:H7	O157	H7	Not identified	Not identified	11	No	Yes	EHEC
GCA_025995735.1	R3	AP026101 Escherichia coli 93_161312 DNA, complete genome	E	O157:H7	O157	H7	Not identified	Not identified	11	No	No	Commensal
GCA_030413745.1	R4	CP129269.1 Escherichia coli strain STEC1589 chromosome, complete genome	B1	O112:H8	O112	H8	Not identified	Not identified	75	No	No	Commensal
GCA_001280385.1	R1	CP012633.1 Escherichia coli strain SF-166, complete genome	B2	O1:H7	O1	H7	Group 2	K1	95	kpsMII_K1	Yes	Other pathogenic
GCA_030036855.1	K-12	CP124492.1 Escherichia coli strain AVS0225 chromosome, complete genome	B2	O16:H5	O16	H5	Group 2	K5	131	kpsMII_K5	Yes	Other pathogenic
GCA_013167635.1	R3	CP038353.1 Escherichia coli O157:H7 strain F8797 chromosome, complete genome	E	O157:H7	O157	H7	Not identified	Not identified	11	No	Yes	EHEC
GCA_021559855.1	R1	CP058222.1 Escherichia coli strain CFT073 chromosome, complete genome	B2	O6:H1	O6	H1	Group 2	Not identified	73	kpsMII	No	Commensal
GCA_013342905.2	R4	CP113092.1 Escherichia coli strain PNUSAE009425 chromosome, complete genome	D	O23:H15	O23	H15	Group 2	K5	70	kpsMII_K5	Yes	Other pathogenic
GCA_004135815.1	R4	CP034404.1 Escherichia coli strain CRE10 chromosome, complete genome	B1	-:H8	-	H8	Not identified	Not identified	448	No	Yes	Other pathogenic
GCA_030345575.1	K-12	CP107002.1 Escherichia coli strain SY22C3 chromosome, complete genome	A	O16:H48	O16	H48	Not identified	Not identified	1060	No	No	Commensal
GCA_030285585.1	R4	CP127316.1 Escherichia coli strain Ch1 chromosome, complete genome	D	O86:H11	O86	H11	Group 2	K5	-	kpsMII_K5	No	Commensal
GCA_022494075.1	R1	CP058879.1 Escherichia coli strain STLEFF_29 chromosome, complete genome	F	O11:H25	O11	H25	Group 2	K5	457	kpsMII_K5	No	Commensal
GCA_014863645.1	K-12	CP062240.1 Escherichia coli strain AML001_ev02 chromosome, complete genome	A	O16:H48	O16	H48	Not identified	Not identified	10	No	No	Commensal
GCA_016806025.1	R1	CP019361 Escherichia coli strain XH993, complete genome	A	O5:H4	O5	H4	Not identified	Not identified	93	No	Yes	Other pathogenic
GCA_000974885.1	K-12	CP010445.1 Escherichia coli K-12 strain ER3435, complete genome	A	O16:H48	O16	H48	Not identified	Not identified	-	No	No	Commensal
GCA_030708295.1	K-12	CP107140.1 Escherichia coli strain S4 chromosome, complete genome	B2	O25:H4	O25	H4	Group 2	K5	-	kpsMII_K5	No	Commensal
GCA_000800215.1	K-12	CP009644.1 Escherichia coli ER2796, complete genome	A	O16:H48	O16	H48	Not identified	Not identified	10	No	No	Commensal
GCA_022221385.1	K-12	CP076470.1 Escherichia coli strain DH5a chromosome, complete genome	A	O16:H48	O16	H48	Not identified	Not identified	1060	No	No	Commensal
GCA_030389835.1	R4	CP128958.1 Escherichia coli strain TUM2330 chromosome, complete genome	D	O1:H15	O1	H15	Group 2	K5	38	kpsMII_K5	Yes	Other pathogenic
GCA_000801185.2	R3	CP009106.2 Escherichia coli strain 94-3024, complete genome	B1	O104:H21	O104	H21	Not identified	Not identified	672	No	Yes	Other pathogenic
GCA_018279085.1	R3	CP047002.1 Escherichia coli strain J-8 chromosome, complete genome	B1	-:H25	-	H25	Not identified	Not identified	156	No	No	Commensal
GCA_025995475.1	R3	AP026092.1 Escherichia coli 27_141091 DNA, complete genome	E	O157:H7	O157	H7	Not identified	Not identified	11	No	No	Commensal
GCA_029094425.1	R4	CP119116.1 Escherichia coli strain GENOMIC22-003 chromosome, complete genome	D	O102:H6	O102	H6	Group 2	K5	405	kpsMII_K5	Yes	Other pathogenic
GCA_013884935.1	R1	CP057535.1 Escherichia coli strain RHB23-C07 chromosome, complete genome	B1	-:H21	-	H21	Not identified	Not identified	155	No	No	Commensal
GCA_008926125.1	R3	CP032795.1 Escherichia coli strain ERL06-2503 chromosome, complete genome	E	O157:H7	O157	H7	Not identified	Not identified	11	No	Yes	Other pathogenic
GCA_013888015.1	R1	CP057597.1 Escherichia coli strain RHB21-C12 chromosome, complete genome	B1	O170:H8	O170	H8	Not identified	Not identified	2111	No	No	Commensal
GCA_011045275.1	R4	CP049197.1 Escherichia coli strain E597 chromosome, complete genome	D	O102:H6	O102	H6	Group 2	K4	405	kpsMII_K4	No	Commensal
GCA_009950475.1	R3	CP041429.1 Escherichia coli strain STEC367 chromosome, complete genome	B1	O100:H19	O100	H19	Not identified	Not identified	1611	No	Yes	Other pathogenic
GCA_017310055.1	R2	CP046416.1 Escherichia coli strain LZYWN_4 chromosome, complete genome	A	-:H43	-	H43	Not identified	Not identified	10	No	No	Commensal
GCA_002056145.1	R1	CP020055.1 Escherichia coli strain AR_0069, complete genome	C	O78:H9	O78	H9	Not identified	Not identified	1809	No	Yes	Other pathogenic
GCA_000988465.1	K-12	CP011324.1 Escherichia coli strain SQ2203, complete genome	A	O16:H48	O16	H48	Not identified	Not identified	10	No	No	Commensal
GCA_027944875.1	R2	CP116159.1 Escherichia coli strain DETEC-P351 chromosome, complete genome	A	-:H9	-	H9	Not identified	Not identified	167	No	No	Commensal
GCA_030295075.1	R3	AP025551 Escherichia coli LR-50 DNA, complete genome	A	O113:H32	O113	H32	Not identified	Not identified	6753	No	No	Commensal
GCA_030389215.1	R4	CP128877.1 Escherichia coli strain TUM14759 chromosome, complete genome	D	-:H15	-	H15	Group 2	K5	70	kpsMII_K5	Yes	Other pathogenic
GCA_036362825.1	R2	CP143627.1 Escherichia coli strain FJ_Ec_21 chromosome, complete genome	A	O13/O135:-	O13/O135	-	Not identified	Not identified	10	No	Yes	Other pathogenic
GCA_016904695.1	R3	CP070232.1 Escherichia coli strain 10R chromosome, complete genome	A	O9:H9	O9	H9	Not identified	Not identified	10	No	No	Commensal
GCA_015138955.1	R1	AP022533.1 Escherichia coli THO-006 DNA, complete genome	B2	O6:H1	O6	H1	Group 2	Not identified	73	kpsMII	No	Commensal
GCA_035666315.1	R1	CP142035.1 Escherichia coli strain HS4 chromosome, complete genome	F	O153:H34	O153	H34	Group 2	K5	354	kpsMII_K5	Yes	Other pathogenic
GCA_001750845.1	R1	CP013190.1 Escherichia coli strain FORC_031, complete genome	A	O6:H16	O6	H16	Group 2	K15	4	kpsM_K15	Yes	ETEC
GCA_015571655.1	R3	CP062838.1 Escherichia coli strain Res13-Lact-PER02-33 chromosome, complete genome	A	-:H4	-	H4	Not identified	Not identified	761	No	Yes	Other pathogenic
GCA_016889625.1	R1	CP069517.1 Escherichia coli strain FDAARGOS_1262 chromosome, complete genome	B2	O4:H5	O4	H5	Group 2	Not identified	12	kpsMII	Yes	Other pathogenic
GCA_036500485.1	R3	AP027652.1 Escherichia coli PSJ-42 DNA, complete genome	B1	O100:H28	O100	H28	Not identified	Not identified	1196	No	No	Commensal
GCA_029719905.1	R1	CP099041 Escherichia coli strain RHB44-C17 chromosome, complete genome	B1	O8/O61:H19	O8/O61	H19	Not identified	Not identified	162	No	No	Commensal
GCA_024917335.1	K-12	CP103557.1 Escherichia coli O25b:H4-ST131 strain 4993 chromosome, complete genome	B2	O25:H4	O25	H4	Group 2	K5	131	kpsMII_K5	Yes	Other pathogenic
GCA_021131835.1	R1	CP088582.1 Escherichia coli strain E16EC0027 chromosome, complete genome	B2	O75:H5	O75	H5	Group 2	K1	1193	kpsMII_K1	Yes	Other pathogenic
GCA_002201835.1	R2	CP021879.1 Escherichia coli strain AR_0137 chromosome, complete genome	A	O89:H21	O89	H21	Not identified	Not identified	1284	No	Yes	Other pathogenic
GCA_030020135.1	K-12	CP125076.1 Escherichia coli strain KFS-B04 chromosome, complete genome	B2	O25:H4	O25	H4	Group 2	K5	131	kpsMII_K5	Yes	Other pathogenic
GCA_016903275.1	R4	CP069865.1 Escherichia coli strain FDAARGOS_1282 chromosome, complete genome	D	O102:H6	O102	H6	Not identified	Not identified	405	No	Yes	Other pathogenic
GCA_001753445.1	R3	CP017434.1 Escherichia coli O157:H7 strain 1130, complete sequence	E	O157:H7	O157	H7	Not identified	Not identified	11	No	Yes	EHEC
GCA_029717825.1	R3	CP099285.1 Escherichia coli strain RHB03-SO-C05 chromosome, complete genome	B1	O22:H28	O22	H28	Not identified	Not identified	2853	No	No	Commensal
GCA_963575375.1	R3	OY754371 Escherichia coli isolate F374 genome assembly, chromosome: 1	D	O17/O77/O44/O106/O73:H18	O17/O77/O44/O106/O73	H18	Not identified	Not identified	69	No	No	Commensal
GCA_021133035.1	R4	CP088786.1 Escherichia coli strain B16EC0630 chromosome, complete genome	D	O102:H6	O102	H6	Group 2	Not identified	405	kpsMII	Yes	Other pathogenic
GCA_021132435.1	R1	CP088677.1 Escherichia coli strain C16EC0241 chromosome, complete genome	F	O45:H6	O45	H6	Not identified	Not identified	354	No	Yes	Other pathogenic
GCA_014623405.1	R1	CP031345.1 Escherichia coli O145 strain RM12367-C1 chromosome, complete genome	D	O145:-	O145	-	Not identified	Not identified	32	No	No	Commensal
GCA_014338525.1	K-12	CP060709.1 Escherichia coli strain ST18 chromosome, complete genome	A	O16:H48	O16	H48	Not identified	Not identified	10	No	No	Commensal
GCA_014169695.1	R1	AP022245.1 Escherichia coli DNA, complete genome, strain: WP8-S18-CRE-02	A	O184:H40	O184	H40	Not identified	Not identified	542	No	No	Commensal
GCA_021130615.1	K-12	CP088381 Escherichia coli strain F16EC0593 chromosome, complete genome	B2	O25:H4	O25	H4	Group 2	K5	131	kpsMII_K5	Yes	Other pathogenic
GCA_029718725.1	K-12	CP099192.1 Escherichia coli strain RHB20-E4-C04 chromosome, complete genome	A	O69:H32	O69	H32	Not identified	Not identified	1997	No	No	Commensal
GCA_030436695.1	R4	CP129272.1 Escherichia coli strain G12 chromosome, complete genome	G	O78:H4	O78	H4	Not identified	Not identified	117	No	No	Commensal
GCA_001566335.1	K-12	CP014348.1 Escherichia coli str. K-12 substr. MG1655 strain JW5437-1, complete genome	A	O16:H48	O16	H48	Not identified	Not identified	10	No	No	Commensal
GCA_019047965.1	R3	CP077266.1 Escherichia coli strain FDAARGOS_1378 chromosome, complete genome	B1	O37:H40	O37	H40	Not identified	Not identified	156	No	Yes	Other pathogenic
GCA_003018475.1	R1	CP027550.1 Escherichia coli strain 2015C-4136CT1 chromosome, complete genome	B2	O145:H34	O145	H34	Not identified	Not identified	722	No	Yes	Other pathogenic
GCA_003019075.1	R3	CP027459.1 Escherichia coli strain 90-3040 chromosome, complete genome	A	O172:H25	O172	H25	Not identified	Not identified	660	No	Yes	Other pathogenic
GCA_016903855.1	R3	CP069980.1 Escherichia coli strain FDAARGOS_1291 chromosome, complete genome	D	O15:H18	O15	H18	Not identified	Not identified	69	No	Yes	Other pathogenic
GCA_029719325.1	R1	CP099121 Escherichia coli strain RHB34-SO-C04 chromosome, complete genome	C	-:H12	-	H12	Not identified	Not identified	88	No	No	Commensal
GCA_016776245.1	R4	CP068810.1 Escherichia coli strain RIVM_C028536 chromosome, complete genome	D	O86:H30	O86	H30	Group 2	K5	38	kpsMII_K5	No	Commensal
GCA_029718235.1	R2	CP099159.1 Escherichia coli strain RHB28-E3-C03 chromosome, complete genome	A	-:H30	-	H30	Not identified	Not identified	10	No	No	Commensal
GCA_020149665.1	R2	CP083886.1 Escherichia coli strain NDM2 chromosome, complete genome	A	O89:H10	O89	H10	Not identified	Not identified	10	No	Yes	Other pathogenic
GCA_020541005.1	R3	CP085069.1 Escherichia coli strain P27_L1_05.20 chromosome, complete genome	B1	O64:H10	O64	H10	Not identified	Not identified	8346	No	No	Commensal
GCA_019969505.1	R1	CP081767.1 Escherichia coli strain 0H18 chromosome, complete genome	A	O154:H12	O154	H12	Not identified	Not identified	399	No	No	Commensal
GCA_022493495.1	R1	CP028754.1 Escherichia coli strain A21 chromosome, complete genome	B2	O13/O135:H4	O13/O135	H4	Not identified	Not identified	538	No	No	Commensal
GCA_021131705.1	R3	CP088566.1 Escherichia coli strain E16EC0274 chromosome, complete genome	D	O15:H18	O15	H18	Group 3	K10	69	kpsMIII_K10	Yes	Other pathogenic
GCA_024734835.1	K-12	CP102947.1 Escherichia coli strain SCAID WND1-2022 (119) chromosome, complete genome	B2	O25:H4	O25	H4	Group 2	K5	131	kpsMII_K5	Yes	Other pathogenic
GCA_904863385.1	R2	LR890288.1 Escherichia coli isolate MSB1_1A-sc-2280383 genome assembly, chromosome: 1	A	O89:H9	O89	H9	Not identified	Not identified	617	No	No	Commensal
GCA_021132775.1	R4	CP088734.1 Escherichia coli strain B16EC1050 chromosome, complete genome	D	O102:H6	O102	H6	Group 2	Not identified	405	kpsMII	Yes	Other pathogenic
GCA_000026245.1	R3	CU928145.2 Escherichia coli 55989 chromosome, complete genome	B1	O104:H4	O104	H4	Not identified	Not identified	678	No	Yes	Other pathogenic
GCA_001029125.1	R1	CP006636.1 Escherichia coli PCN061, complete genome	A	O9:H4	O9	H4	Not identified	Not identified	46	No	No	Commensal
GCA_021133375.1	K-12	CP088839.1 Escherichia coli strain A16EC0684 chromosome, complete genome	B2	O25:H4	O25	H4	Group 2	K5	131	kpsMII_K5	Yes	Other pathogenic
GCA_024585485.1	R1	CP073943.1 Escherichia coli strain MB52 chromosome, complete genome	A	O184:H30	O184	H30	Not identified	Not identified	6786	No	No	Commensal
GCA_022591475.1	R2	CP093226.1 Escherichia coli strain EC-16-35 chromosome, complete genome	A	O89:H9	O89	H9	Not identified	Not identified	167	No	Yes	Other pathogenic
GCA_023099865.2	R1	CP100062.1 Escherichia coli strain EC727A3 chromosome, complete genome	C	-:H11	-	H11	Not identified	Not identified	88	No	No	Commensal
GCA_016889565.1	R4	CP069712.1 Escherichia coli strain EA13 chromosome, complete genome	A	-:H27	-	H27	Not identified	Not identified	7941	No	Yes	Other pathogenic
GCA_019969645.1	R1	CP081701 Escherichia coli strain AH02 chromosome, complete genome	A	O8:-	O8	-	Not identified	Not identified	3202	No	No	Commensal
GCA_017164815.1	R3	CP062705.1 Escherichia coli O157:H7 strain Z1833 chromosome, complete genome	E	O157:H7	O157	H7	Not identified	Not identified	11	No	Yes	EHEC
GCA_024502345.1	R3	JALDNN010000001 Escherichia coli strain EC2641 chromosome, whole genome shotgun sequence	B1	O112:H9	O112	H9	Not identified	Not identified	3907	No	No	Commensal
GCA_012934515.1	R3	CP051727.1 Escherichia coli strain SCU-111 chromosome, complete genome	B2	O33:H6	O33	H6	Not identified	Not identified	491	No	No	Commensal
GCA_013891675.1	R4	CP057643.1 Escherichia coli strain RHB19-C21 chromosome, complete genome	E	O138:H28	O138	H28	Not identified	Not identified	2614	No	No	Commensal
GCA_021131445.1	R1	CP088516.1 Escherichia coli strain E16EC0790 chromosome, complete genome	B2	O75:H5	O75	H5	Group 2	K1	1193	kpsMII_K1	Yes	Other pathogenic
GCA_014622965.1	R1	CP031341 Escherichia coli O145 strain RM12275-C1 chromosome, complete genome	D	O145:-	O145	-	Not identified	Not identified	32	No	No	Commensal
GCA_016776105.1	R4	CP068819.1 Escherichia coli strain RIVM_C029042 chromosome, complete genome	D	O2/O50:H30	O2/O50	H30	Group 2	K5	38	kpsMII_K5	No	Commensal
GCA_018361365.1	R2	CP072858.1 Escherichia coli strain 184/2aE chromosome, complete genome	A	O89:H21	O89	H21	Not identified	Not identified	167	No	No	Commensal
GCA_023206635.1	R1	CP069627.1 Escherichia coli strain ESM1.4 chromosome, complete genome	B2	O6:H1	O6	H1	Group 2	K5	73	kpsMII_K5	No	Commensal
GCA_026248845.1	R1	CP110988.1 Escherichia coli strain XYEH3314 chromosome, complete genome	A	O9:H30	O9	H30	Not identified	Not identified	361	No	Yes	Other pathogenic
GCA_027474425.1	K-12	CP114893.1 Escherichia coli strain CM13 chromosome, complete genome	A	O16:H48	O16	H48	Not identified	Not identified	1060	No	No	Commensal
GCA_022964775.1	R2	CP095125.1 Escherichia coli strain Iso00270 chromosome, complete genome	A	O89:H21	O89	H21	Not identified	Not identified	167	No	No	Commensal
GCA_029719065.1	K-12	CP099095.1 Escherichia coli strain RHB43-C03 chromosome, complete genome	A	O133:H4	O133	H4	Not identified	Not identified	10	No	No	Commensal
GCA_009949705.1	R3	CP041422.1 Escherichia coli strain STEC409 chromosome, complete genome	A	O100:H30	O100	H30	Not identified	Not identified	993	No	Yes	Other pathogenic
GCA_025369975.1	R3	CP104472.1 Escherichia coli strain UC4224 chromosome, complete genome	B1	O174:H2	O174	H2	Not identified	Not identified	661	No	Yes	Other pathogenic
GCA_021130555.1	R4	CP088369.1 Escherichia coli strain F16EC0636 chromosome, complete genome	D	O86:H18	O86	H18	Group 2	K5	38	kpsMII_K5	Yes	Other pathogenic
GCA_004328685.1	R1	CP035312.1 Escherichia coli strain D72 chromosome, complete genome	A	-:H26	-	H26	Not identified	Not identified	1114	No	No	Commensal
GCA_016811855.1	K-12	CP069132.1 Escherichia coli BW25113 substr. CHXR1G20 chromosome, complete genome	A	O16:H48	O16	H48	Not identified	Not identified	10	No	No	Commensal
GCA_902810395.1	K-12	LR778152.1 Escherichia coli isolate SC477 genome assembly, chromosome: omosome1	B2	O71:H27	O71	H27	Not identified	Not identified	1164	No	No	Commensal
GCA_016903915.1	R1	CP069996.1 Escherichia coli strain FDAARGOS_1300 chromosome, complete genome	B2	O2/O50:H4	O2/O50	H4	Group 2	K1	95	kpsMII_K1	Yes	Other pathogenic
GCA_003018535.1	R3	CP027573.1 Escherichia coli strain 2013C-4081 chromosome, complete genome	B1	O111:H8	O111	H8	Not identified	Not identified	16	No	No	Commensal
GCA_021130755.1	K-12	CP088408.1 Escherichia coli strain F16EC0362 chromosome, complete genome	B2	O16:H5	O16	H5	Group 2	K5	131	kpsMII_K5	Yes	Other pathogenic
GCA_963693375.1	K-12	OY856296.1 Escherichia coli strain EC17522023BGR genome assembly, chromosome: 1752	B2	O25:H4	O25	H4	Group 2	K5	131	kpsMII_K5	No	Commensal
GCA_029636785.1	K-12	CP049110.1 Escherichia coli strain WF5-5-T1 chromosome, complete genome	A	O16:H48	O16	H48	Not identified	Not identified	10	No	Yes	Other pathogenic
GCA_021131645.1	K-12	CP088555.1 Escherichia coli strain E16EC0348 chromosome, complete genome	B2	O25:H4	O25	H4	Group 2	K5	131	kpsMII_K5	Yes	Other pathogenic
GCA_004010575.1	R3	CP034803.1 Escherichia coli strain 2009C-3554 chromosome, complete genome	E	O157:H7	O157	H7	Not identified	Not identified	11	No	No	Commensal
GCA_012934715.1	R3	CP051694.1 Escherichia coli strain SCU-313 chromosome, complete genome	D	O25:H18	O25	H18	Group 2	Not identified	69	kpsMII	No	Commensal
GCA_013739975.1	R2	CP056404.1 Escherichia coli strain RHBSTW-00562 chromosome, complete genome	A	O89:H10	O89	H10	Not identified	Not identified	4988	No	No	Commensal
GCA_034422495.1	R4	CP139853.1 Escherichia coli strain Nord122 chromosome, complete genome	D	O102:H6	O102	H6	Group 3	K96	-	kpsMIII_K96	No	Commensal
GCA_021166015.1	R3	CP089031 Escherichia coli strain 7386Nal chromosome, complete genome	E	O157:H7	O157	H7	Not identified	Not identified	11	No	Yes	Other pathogenic
GCA_029223605.1	R1	CP119400.1 Escherichia coli strain MRE162 substr. NOR chromosome, complete genome	A	O8/O104:H9	O8/O104	H9	Not identified	Not identified	48	No	No	Commensal
GCA_003150815.1	K-12	CP028704.1 Escherichia coli strain VH1 chromosome, complete genome	A	O16:H48	O16	H48	Not identified	Not identified	10	No	Yes	Other pathogenic
GCA_029717345.1	R3	CP099237.1 Escherichia coli strain RHB13-SO-C01 chromosome, complete genome	B1	O146:H21	O146	H21	Not identified	Not identified	442	No	No	Commensal
GCA_029625455.1	R1	CP121199.1 Escherichia coli strain E50 chromosome, complete genome	F	O11:H25	O11	H25	Group 2	K5	457	kpsMII_K5	No	Commensal
GCA_016776305.1	R1	CP068799.1 Escherichia coli strain RIVM_C017887 chromosome, complete genome	B2	O6:H31	O6	H31	Group 2	Not identified	127	kpsMII	No	Commensal
GCA_013751495.1	R3	CP056584.1 Escherichia coli strain RHBSTW-00357 chromosome, complete genome	B1	O22:H28	O22	H28	Not identified	Not identified	-	No	No	Commensal
GCA_022654545.1	R1	CP093369.1 Escherichia coli strain EV36 mutant 5a chromosome, complete genome	U	-:H48	-	H48	Group 2	K1	-	kpsMII_K1	No	Commensal
GCA_030847535.1	K-12	CP132594.1 Escherichia coli strain SIJ488 chromosome, complete genome	A	O16:H48	O16	H48	Not identified	Not identified	10	No	No	Commensal
GCA_017900975.1	R1	CP072784.1 Escherichia coli strain JA0266 chromosome, complete genome	B2	O2:H6	O2	H6	Group 2	K1	998	kpsMII_K1	Yes	Other pathogenic
GCA_019645795.1	K-12	CP081008.1 Escherichia coli strain XL10-gold-ultracompetent chromosome, complete genome	A	O16:H48	O16	H48	Not identified	Not identified	10	No	No	Commensal
GCA_030020075.1	R1	CP125064.1 Escherichia coli strain KFS-B24 chromosome, complete genome	B2	O75:H5	O75	H5	Group 2	K1	1193	kpsMII_K1	Yes	Other pathogenic
GCA_019334645.1	K-12	CP079735.1 Escherichia coli strain GB2005 chromosome, complete genome	A	O16:H48	O16	H48	Not identified	Not identified	1060	No	No	Commensal
GCA_016903335.1	R1	CP069890.1 Escherichia coli strain FDAARGOS_1295 chromosome, complete genome	B2	O18:H7	O18	H7	Group 2	K1	95	kpsMII_K1	Yes	Other pathogenic
GCA_029990495.1	K-12	CP124387.1 Escherichia coli strain AVS0972 chromosome, complete genome	B2	O25:H4	O25	H4	Group 2	K5	131	kpsMII_K5	Yes	Other pathogenic
GCA_021131975.1	R4	CP088609.1 Escherichia coli strain D16EC0209 chromosome, complete genome	F	O45:H6	O45	H6	Not identified	Not identified	648	No	Yes	Other pathogenic
GCA_024585685.1	R1	CP073984.1 Escherichia coli strain MB15 chromosome, complete genome	B1	-:H21	-	H21	Not identified	Not identified	155	No	No	Commensal
GCA_024917275.1	R1	CP103609.1 Escherichia coli strain 4314 chromosome, complete genome	B1	O8:H23	O8	H23	Not identified	Not identified	224	No	Yes	Other pathogenic
GCA_029991095.1	K-12	CP124339.1 Escherichia coli strain AVS0713 chromosome, complete genome	B2	O16:H5	O16	H5	Group 2	K5	131	kpsMII_K5	Yes	Other pathogenic
GCA_015571715.1	R1	CP062855.1 Escherichia coli O20:H12 strain Res13-Lact-PEB17-18 chromosome, complete genome	C	O20/O137:H12	O20/O137	H12	Not identified	Not identified	88	No	Yes	Other pathogenic
GCA_017868515.1	R1	CP053211 Escherichia coli strain QDFD216 chromosome, complete genome	A	O176:H11	O176	H11	Not identified	Not identified	6856	No	No	Commensal
GCA_024918755.1	R3	CP103694.1 Escherichia coli strain ST12468 chromosome, complete genome	A	O141:H5	O141	H5	Not identified	Not identified	-	No	Yes	Other pathogenic
GCA_013388275.1	R3	CP058223.1 Escherichia coli strain 550 chromosome, complete genome	D	O15:H18	O15	H18	Group 2	K5	69	kpsMII_K5	Yes	Other pathogenic
GCA_028201635.1	R1	CP116409.1 Escherichia coli strain HH97 chromosome, complete genome	U	O2/O50:-	O2/O50	-	Group 2	K5	-	kpsMII_K5	No	Commensal
GCA_021132575.1	K-12	CP088703.1 Escherichia coli strain B17EC0268 chromosome, complete genome	B2	O25:H4	O25	H4	Group 2	K5	131	kpsMII_K5	Yes	Other pathogenic
GCA_021133175.1	R4	CP088812.1 Escherichia coli strain B16EC0262 chromosome, complete genome	D	O153:-	O153	-	Group 2	K5	38	kpsMII_K5	Yes	Other pathogenic
GCA_021130865.1	K-12	CP088413.1 Escherichia coli strain F16EC0342 chromosome, complete genome	B2	O25:H4	O25	H4	Group 2	K5	131	kpsMII_K5	Yes	Other pathogenic
GCA_001753505.1	R3	CP017438.1 Escherichia coli O157:H7 strain 2159, complete sequence	E	O157:H7	O157	H7	Not identified	Not identified	11	No	Yes	EHEC
GCA_029717965.1	R2	CP099294.1 Escherichia coli strain RHB02-E3-C03 chromosome, complete genome	A	O113:H4	O113	H4	Not identified	Not identified	1141	No	No	Commensal
GCA_017165435.1	R3	CP062771 Escherichia coli O157:H7 strain Z570 chromosome, complete genome	E	O157:H7	O157	H7	Not identified	Not identified	11	No	Yes	EHEC
GCA_002310635.1	R1	CP023388.1 Escherichia coli strain 1105 chromosome, complete genome	B2	O21:H14	O21	H14	Group 2	Not identified	929	kpsMII	No	Commensal
GCA_020149465.1	R1	CP083701 Escherichia coli strain SUISSEKPC3NDM5 chromosome, complete genome	A	O9:H30	O9	H30	Not identified	Not identified	361	No	No	Commensal
GCA_030435895.1	R3	CP129383.1 Escherichia coli strain STEC434 chromosome, complete genome	B1	O43:H2	O43	H2	Not identified	Not identified	937	No	No	Commensal
GCA_016776045.1	R4	CP068804.1 Escherichia coli strain RIVM_C018563 chromosome, complete genome	D	O86:H30	O86	H30	Group 2	K5	38	kpsMII_K5	No	Commensal
GCA_013783465.1	R1	CP056348.1 Escherichia coli strain RHBSTW-00687 chromosome, complete genome	B1	-:H7	-	H7	Not identified	Not identified	4088	No	No	Commensal
GCA_012934455.1	R3	CP051738.1 Escherichia coli strain SCU-105 chromosome, complete genome	D	O17/O77/O44/O106:H18	O17/O77/O44/O106	H18	Group 2	Not identified	394	kpsMII	No	Commensal
GCA_021131505.1	R3	CP088529.1 Escherichia coli strain E16EC0601 chromosome, complete genome	D	O17/O77/O44/O106/O73:H45	O17/O77/O44/O106/O73	H45	Group 2	Not identified	69	kpsMII	Yes	Other pathogenic
GCA_002853805.1	R1	CP024141 Escherichia coli strain 14EC029 chromosome, complete genome	C	O8:H10	O8	H10	Not identified	Not identified	88	No	No	Commensal
GCA_022493695.1	R3	CP028764.1 Escherichia coli strain A10 chromosome, complete genome	G	O17/O77/O44/O106:H1	O17/O77/O44/O106	H1	Group 2	K5	4288	kpsMII_K5	No	Commensal
GCA_023658345.1	R3	CP098211 Escherichia coli strain Z0117EC0040 chromosome, complete genome	B1	O185:H2	O185	H2	Not identified	Not identified	1146	No	No	Commensal
GCA_004010635.1	R3	CP034794.1 Escherichia coli strain 06-3462 chromosome, complete genome	E	O157:H7	O157	H7	Not identified	Not identified	11	No	No	Commensal
GCA_020886495.2	R4	AP025214.2 Escherichia coli 2017.09.02CC DNA, complete genome	G	O130:H9	O130	H9	Not identified	Not identified	3346	No	No	Commensal
GCA_004801575.1	R1	CP039298.1 Escherichia coli strain PigCaeca_1 chromosome, complete genome	A	O88:H25	O88	H25	Not identified	Not identified	48	No	No	Commensal
GCA_017164955.1	R3	CP062721 Escherichia coli O157:H7 strain Z1815 chromosome, complete genome	E	O157:H7	O157	H7	Not identified	Not identified	11	No	Yes	EHEC
GCA_002952895.1	K-12	CP026349.1 Escherichia coli strain 6A chromosome, complete genome	A	O16:H48	O16	H48	Not identified	Not identified	10	No	No	Commensal
GCA_023099305.2	R1	CP100025.1 Escherichia coli strain EC204A1 chromosome, complete genome	B1	O35:H7	O35	H7	Group 2	Not identified	1642	kpsMII	No	Commensal
GCA_008931725.1	K-12	CP042843.1 Escherichia coli strain JME67 chromosome, complete genome	A	O16:H48	O16	H48	Not identified	Not identified	10	No	No	Commensal
GCA_025369835.1	R1	CP104536.1 Escherichia coli strain E3 chromosome, complete genome	C	O78:H9	O78	H9	Not identified	Not identified	9862	No	Yes	Other pathogenic
GCA_030166515.1	R1	CP126348.1 Escherichia coli strain NN5 chromosome, complete genome	A	O157:H14	O157	H14	Not identified	Not identified	1249	No	No	Commensal
GCA_029718525.1	R3	CP099180.1 Escherichia coli strain RHB21-SO-C08 chromosome, complete genome	B1	O91:H28	O91	H28	Not identified	Not identified	-	No	No	Commensal
GCA_021130415.1	R4	CP088346.1 Escherichia coli strain F17EC0216 chromosome, complete genome	D	O2/O50:H30	O2/O50	H30	Group 2	K5	38	kpsMII_K5	Yes	Other pathogenic
GCA_024735245.1	R3	CP102679.1 Escherichia coli strain XH989 chromosome, complete genome	B1	O9/O160:H25	O9/O160	H25	Not identified	Not identified	6388	No	Yes	Other pathogenic
GCA_905332395.2	R1	OW968011 Escherichia coli isolate 58 genome assembly, chromosome: main	B1	O8:H25	O8	H25	Not identified	Not identified	58	No	No	Commensal
GCA_014656625.1	R3	CP061339.1 Escherichia coli strain M00057 chromosome, complete genome	D	O77/O17/O44/O106/O73:H18	O77/O17/O44/O106/O73	H18	Group 2	K5	69	kpsMII_K5	Yes	Other pathogenic
GCA_021133235.1	K-12	CP088822.1 Escherichia coli strain A17EC0191 chromosome, complete genome	B2	O25:H4	O25	H4	Group 2	Not identified	131	kpsMII	Yes	Other pathogenic
GCA_003017975.1	R3	CP027347.1 Escherichia coli strain 2013C-4361 chromosome, complete genome	B1	O111:H8	O111	H8	Not identified	Not identified	1792	No	No	Commensal
GCA_002310575.1	R1	CP023357.1 Escherichia coli strain 317 chromosome, complete genome	B2	O6:H31	O6	H31	Group 2	Not identified	127	kpsMII	No	Commensal
GCA_024918415.1	K-12	CP103672.1 Escherichia coli O25b:H4-ST131 strain 4433 chromosome, complete genome	B2	O25:H4	O25	H4	Group 2	K5	131	kpsMII_K5	Yes	Other pathogenic
GCA_023657955.1	R1	CP098187.1 Escherichia coli strain Z0117EC0117 chromosome, complete genome	B2	O4:H5	O4	H5	Group 3	K96	12	kpsMIII_K96	No	Commensal
GCA_027925745.1	R3	AP027176.1 Escherichia coli O26:H11 EH2252 DNA, complete genome	B1	O26:H11	O26	H11	Not identified	Not identified	21	No	Yes	Other pathogenic
GCA_019551855.1	K-12	CP068283.1 Escherichia coli strain CY598 chromosome, complete genome	A	O16:H48	O16	H48	Not identified	Not identified	10	No	No	Commensal
GCA_021132635.1	R3	CP088714.1 Escherichia coli strain B17EC0019 chromosome, complete genome	D	O25:H18	O25	H18	Group 2	Not identified	69	kpsMII	Yes	Other pathogenic
GCA_002741175.1	R1	CP024228.1 Escherichia coli O25:NM strain 2014EL-1343-2 chromosome, complete genome	A	O25:H16	O25	H16	Group 3	Not identified	1312	kpsMIII	No	Commensal
GCA_019047145.1	R3	CP077215.1 Escherichia coli strain FDAARGOS_1379 chromosome, complete genome	B1	O37:H40	O37	H40	Not identified	Not identified	156	No	Yes	Other pathogenic
GCA_032071325.1	R1	CP134936.1 Escherichia coli strain 4809 isolate Ec1 chromosome, complete genome	C	O8:H21	O8	H21	Not identified	Not identified	410	No	Yes	Other pathogenic
GCA_003571685.1	R1	CP032204.1 Escherichia coli strain AR_0013 chromosome, complete genome	F	O7:-	O7	-	Group 2	K1	62	kpsMII_K1	Yes	Other pathogenic
GCA_904831875.1	R3	LR883006.1 Escherichia coli isolate L5_E1779_ETEC genome assembly, chromosome: 1	B1	O115:H5	O115	H5	Not identified	Not identified	443	No	Yes	ETEC
GCA_016904495.1	R4	CP070134.1 Escherichia coli strain FDAARGOS_1281 chromosome, complete genome	D	O102:H6	O102	H6	Group 2	K5	405	kpsMII_K5	Yes	Other pathogenic
GCA_003966795.1	R3	AP018488.1 Escherichia coli O157:H7 pv15-279 DNA, complete genome	E	O157:H7	O157	H7	Not identified	Not identified	11	No	Yes	EHEC
GCA_011492885.1	R3	CP049353.1 Escherichia coli strain T28R chromosome, complete genome	A	O184:H30	O184	H30	Not identified	Not identified	7366	No	No	Commensal
GCA_025995675.1	R3	AP026099.1 Escherichia coli 61_150228 DNA, complete genome	E	O157:H7	O157	H7	Not identified	Not identified	11	No	No	Commensal
GCA_030384825.1	R3	CP128592.1 Escherichia coli strain VG12A2 chromosome, complete genome	B1	O139:H19	O139	H19	Not identified	Not identified	1125	No	No	Commensal
GCA_904830965.1	R1	LR882973.1 Escherichia coli isolate L2_E1649 genome assembly, chromosome: 1	A	O6:H16	O6	H16	Group 2	K15	4	kpsM_K15	Yes	ETEC
GCA_026506375.1	R4	CP097721 Escherichia coli strain MS1665 chromosome, complete genome	B1	O148:H8	O148	H8	Not identified	Not identified	448	No	Yes	Other pathogenic
GCA_013889615.1	K-12	CP057617.1 Escherichia coli strain RHB21-C02 chromosome, complete genome	E	-:H45	-	H45	Not identified	Not identified	8852	No	No	Commensal
GCA_022494855.1	R1	CP091712.1 Escherichia coli strain KFu014 chromosome, complete genome	F	O153:H34	O153	H34	Group 2	K5	354	kpsMII_K5	Yes	Other pathogenic
GCA_000350185.1	K-12	AP012306.1 Escherichia coli str. K-12 substr. MDS42 DNA, complete genome	A	-:-	-	-	Not identified	Not identified	10	No	No	Commensal
GCA_033970745.1	R3	CP111095.1 Escherichia coli strain TW14588 chromosome, complete genome	E	O157:H7	O157	H7	Not identified	Not identified	11	No	No	Commensal
GCA_013168115.1	R3	CP038412.1 Escherichia coli O157:H7 strain 493/89 chromosome, complete genome	E	O157:H7	O157	H7	Not identified	Not identified	11	No	Yes	EHEC
GCA_002208865.2	R3	CP022050.2 Escherichia coli O157 strain FDAARGOS_293 chromosome, complete genome	E	O157:H7	O157	H7	Not identified	Not identified	11	No	Yes	Other pathogenic
GCA_022494765.1	R2	CP091691 Escherichia coli strain KMi006 chromosome, complete genome	A	O89:H10	O89	H10	Not identified	Not identified	6214	No	Yes	Other pathogenic
GCA_016890105.1	K-12	CP069589.1 Escherichia coli strain FDAARGOS_1266 chromosome, complete genome	B2	O25:H4	O25	H4	Group 2	K5	131	kpsMII_K5	Yes	Other pathogenic
GCA_011068325.1	R1	CP049609.1 Escherichia coli strain 06-3538 chromosome, complete genome	U/cryptic	O1:H7	O1	H7	Not identified	Not identified	59	No	No	Commensal
GCA_020362645.3	R4	CP117212.1 Escherichia coli strain 2021QW-00057 chromosome, complete genome	F	O8:H4	O8	H4	Not identified	Not identified	648	No	Yes	Other pathogenic
GCA_001021635.2	R4	CP006834.2 Escherichia coli APEC O2-211, complete genome	G	O2:H4	O2	H4	Not identified	Not identified	117	No	Yes	APEC
GCA_013167435.1	R3	CP038324.1 Escherichia coli O157:H7 strain NE 1169-1 chromosome, complete genome	E	O157:H7	O157	H7	Not identified	Not identified	11	No	Yes	EHEC
GCA_003956325.1	R3	CP025920.1 Escherichia coli, complete genome	B1	O115:H5	O115	H5	Not identified	Not identified	443	No	Yes	Other pathogenic
GCA_013282355.1	R4	CP044403.1 Escherichia coli strain NMBU-W10C18 chromosome, complete genome	D	O102:H6	O102	H6	Group 2	K5	405	kpsMII_K5	Yes	Other pathogenic
GCA_000010245.1	K-12	AP009048.1 Escherichia coli str. K-12 substr. W3110 DNA, complete genome	A	O16:H48	O16	H48	Not identified	Not identified	10	No	No	Commensal
GCA_013784085.1	R3	CP056392.1 Escherichia coli strain RHBSTW-00601 chromosome, complete genome	B1	-:H49	-	H49	Not identified	Not identified	-	No	No	Commensal
GCA_900520345.1	K-12	LS992180.1 Escherichia coli isolate Escherichia coli str. TO124 genome assembly, chromosome: 1	B2	O25:H4	O25	H4	Group 2	K5	131	kpsMII_K5	No	Commensal
GCA_030019755.1	R2	CP124970.1 Escherichia coli strain KSE-D40 chromosome, complete genome	A	O89:H9	O89	H9	Not identified	Not identified	167	No	Yes	Other pathogenic
GCA_014160155.1	R1	AP022107.1 Escherichia coli DNA, complete genome, strain: WP5-S17-ESBL-11	B1	O8:H30	O8	H30	Not identified	Not identified	58	No	No	Commensal
GCA_013166955.1	R1	CP053600.1 Escherichia coli strain Nico21(DE3) chromosome, complete genome	A	O7:-	O7	-	Group 2	K5	93	kpsMII_K5	No	Commensal
GCA_001695515.1	R3	CP016625.1 Escherichia coli O157:H7 strain FRIK944, complete genome	E	O157:H7	O157	H7	Not identified	Not identified	11	No	Yes	EHEC
GCA_003112245.1	R3	CP028117.1 Escherichia coli O111 str. RM9322 chromosome, complete genome	B1	O111:H8	O111	H8	Not identified	Not identified	16	No	Yes	Other pathogenic
GCA_027944935.1	R1	CP116176.1 Escherichia coli strain DETEC-E601 chromosome, complete genome	B1	O8/O46/O134:H53	O8/O46/O134	H53	Not identified	Not identified	345	No	No	Commensal
GCA_036687395.1	R1	CP144710.1 Escherichia coli strain B18271 chromosome, complete genome	A	O9:H30	O9	H30	Not identified	Not identified	540	No	No	Commensal
GCA_002011985.1	R3	CP018957.1 Escherichia coli strain Ecol_316 chromosome, complete genome	D	O15:H1	O15	H1	Group 2	K52	393	kpsMII_K52	No	Commensal
GCA_025995535.1	R3	AP026095.1 Escherichia coli 53_142304 DNA, complete genome	E	O157:H7	O157	H7	Not identified	Not identified	11	No	No	Commensal
GCA_010273135.1	K-12	CP025976.1 Escherichia coli strain 10754 a-1 chromosome, complete genome	A	O49:H12	O49	H12	Not identified	Not identified	10	No	Yes	Other pathogenic
GCA_019971075.1	R1	CP081742.1 Escherichia coli strain CX15 chromosome, complete genome	A	O10:H25	O10	H25	Not identified	Not identified	635	No	No	Commensal
GCA_003491165.1	R3	CP023061 Escherichia coli strain FORC_069 chromosome, complete genome	B1	O104:H4	O104	H4	Not identified	Not identified	678	No	Yes	Other pathogenic
GCA_000184185.1	R1	CP002185.1 Escherichia coli W, complete genome	B1	O6:H49	O6	H49	Not identified	Not identified	1079	No	No	Commensal
GCA_013887475.1	R3	CP057589.1 Escherichia coli strain RHB22-C02 chromosome, complete genome	E	O172:H45	O172	H45	Not identified	Not identified	1508	No	No	Commensal
GCA_004006575.1	R2	CP034787.1 Escherichia coli strain ECCNB20-2 chromosome, complete genome	A	O173:H10	O173	H10	Not identified	Not identified	2705	No	No	Commensal
GCA_000968515.1	R2	CP011134.1 Escherichia coli VR50, complete genome	A	O12:H4	O12	H4	Group 2	Not identified	10	kpsMII	No	Commensal
GCA_029536615.1	R1	CP120549.1 Escherichia coli strain B1172 chromosome, complete genome	B2	O2:H6	O2	H6	Group 2	K1	141	kpsMII_K1	No	Commensal
GCA_002164595.2	R4	CP032879.1 Escherichia coli strain WCHEC000837 chromosome, complete genome	D	O102:H6	O102	H6	Group 2	K5	405	kpsMII_K5	No	Commensal
GCA_016446335.1	R1	CP048821 Escherichia coli strain QEC11-421 chromosome, complete genome	A	O78:H11	O78	H11	Not identified	Not identified	48	No	Yes	Other pathogenic
GCA_030345435.1	K-12	CP106995.1 Escherichia coli strain SY22B3 chromosome, complete genome	A	O16:H48	O16	H48	Not identified	Not identified	1060	No	No	Commensal
GCA_013896095.1	R2	CP057725.1 Escherichia coli strain RHB16-C19 chromosome, complete genome	A	O113:H4	O113	H4	Not identified	Not identified	1141	No	No	Commensal
GCA_001900495.1	R1	CP010117.1 Escherichia coli strain C2, complete genome	B1	O153/O178:H8	O153/O178	H8	Not identified	Not identified	2522	No	No	Commensal
GCA_013832525.1	K-12	CP057432.1 Escherichia coli strain RHB27-C04 chromosome, complete genome	A	-:H48	-	H48	Not identified	Not identified	10	No	No	Commensal
GCA_013884255.1	R4	CP057520.1 Escherichia coli strain RHB23-C14 chromosome, complete genome	B1	-:H8	-	H8	Not identified	Not identified	2077	No	No	Commensal
GCA_013167775.1	R3	CP038372.1 Escherichia coli O157:H7 strain F6294 chromosome, complete genome	E	O157:H7	O157	H7	Not identified	Not identified	11	No	Yes	EHEC
GCA_024199045.2	K-12	CP141204.1 Escherichia coli strain WGS1363 chromosome, complete genome	B2	O25:H4	O25	H4	Group 2	K5	131	kpsMII_K5	Yes	Other pathogenic
GCA_026068995.2	R4	CP114353.1 Escherichia coli strain 2022CK-00566 chromosome, complete genome	B1	O132:H28	O132	H28	Not identified	Not identified	297	No	Yes	Other pathogenic
GCA_005221685.1	R3	CP028635.1 Escherichia coli strain 134 chromosome, complete genome	E	O157:H7	O157	H7	Not identified	Not identified	11	No	Yes	Other pathogenic
GCA_025996315.1	R3	AP026108.1 Escherichia coli CEC13091 DNA, complete genome	E	O157:H7	O157	H7	Not identified	Not identified	11	No	No	Commensal
GCA_900636195.1	R1	LR134236.1 Escherichia coli strain NCTC9008 genome assembly, chromosome: 1	A	O8:H4	O8	H4	Not identified	Not identified	398	No	No	Commensal
GCA_013168255.1	R3	CP038428.1 Escherichia coli O157:H7 strain 611 chromosome, complete genome	E	O157:H7	O157	H7	Not identified	Not identified	11	No	Yes	EHEC
GCA_000978845.2	R3	CP076230.1 Escherichia coli O157:H7 strain Rafaela_II chromosome, complete genome	E	O157:H7	O157	H7	Not identified	Not identified	11	No	Yes	EHEC
GCA_014863705.1	K-12	CP062243.1 Escherichia coli strain AML003_ev03 chromosome, complete genome	A	O16:H48	O16	H48	Not identified	Not identified	10	No	No	Commensal
GCA_029590495.1	R3	CP120944.1 Escherichia coli O157:H7 str. EDL933 chromosome, complete genome	E	O157:H7	O157	H7	Not identified	Not identified	11	No	Yes	EHEC
GCA_900635985.1	R1	LR134208.1 Escherichia coli strain NCTC10430 genome assembly, chromosome: 1	B2	O25:H1	O25	H1	Group 2	K23	73	kpsMII_K23	No	Commensal
GCA_015139735.1	K-12	AP022549.1 Escherichia coli THO-015 DNA, complete genome	B2	O25:H4	O25	H4	Group 2	K5	131	kpsMII_K5	No	Commensal
GCA_014117405.1	R2	CP059723.1 Escherichia coli strain BUCT2930 chromosome, complete genome	A	O128:H12	O128	H12	Not identified	Not identified	10	No	No	Commensal
GCA_031432875.1	R4	CP133856.1 Escherichia coli strain ES1 chromosome, complete genome	D	O86:H30	O86	H30	Group 2	Not identified	38	kpsMII	No	Commensal
GCA_004358365.1	R3	CP037945.1 Escherichia coli strain CFSAN027346 chromosome, complete genome	B1	O26:H11	O26	H11	Not identified	Not identified	21	No	Yes	EHEC
GCA_005221785.1	R3	CP028652.1 Escherichia coli strain 123 chromosome, complete genome	E	O157:H7	O157	H7	Not identified	Not identified	11	No	Yes	Other pathogenic
GCA_021559815.1	R1	CP058220.1 Escherichia coli strain 83972 chromosome, complete genome	B2	O25:H1	O25	H1	Group 2	K5	73	kpsMII_K5	No	Commensal
GCA_013167675.1	R3	CP038357.1 Escherichia coli O157:H7 strain F7508 chromosome, complete genome	E	O157:H7	O157	H7	Not identified	Not identified	11	No	Yes	EHEC
GCA_030717825.1	R1	CP132061 Escherichia coli strain QML220614 chromosome, complete genome	A	O15:H33	O15	H33	Group 3	Not identified	2253	kpsMIII	Yes	Other pathogenic
GCA_003956165.1	R1	CP025856.1 Escherichia coli strain 504838 chromosome, complete genome	B1	O128:H12	O128	H12	Not identified	Not identified	173	No	Yes	Other pathogenic
GCA_002165095.2	R3	CP032892.1 Escherichia coli strain SCEC020022 chromosome, complete genome	B1	-:H25	-	H25	Not identified	Not identified	156	No	No	Commensal
GCA_001593565.1	K-12	CP014316.1 Escherichia coli JJ1887, complete genome	B2	O25:H4	O25	H4	Group 2	K5	131	kpsMII_K5	Yes	Other pathogenic
GCA_001900595.1	R3	CP010134.1 Escherichia coli strain D1, complete genome	B1	O103:H4	O103	H4	Not identified	Not identified	-	No	No	Commensal
GCA_030345535.1	K-12	CP107000.1 Escherichia coli strain SY22B2 chromosome, complete genome	A	O16:H48	O16	H48	Not identified	Not identified	1060	No	No	Commensal
GCA_017638985.1	R1	CP067235.1 Escherichia coli strain SBF22 chromosome, complete genome	F	O153:H34	O153	H34	Group 2	K5	354	kpsMII_K5	No	Commensal
GCA_004135855.1	R1	CP026641 Escherichia coli strain FORC_082 chromosome, complete genome	A	O5:H10	O5	H10	Group 2	K5	93	kpsMII_K5	Yes	Other pathogenic
GCA_016780725.1	R4	CP065136.1 Escherichia coli strain EE72d chromosome, complete genome	D	O102:H6	O102	H6	Group 2	Not identified	405	kpsMII	No	Commensal
GCA_009950125.1	R1	CP041425.1 Escherichia coli strain STEC388 chromosome, complete genome	A	O159:-	O159	-	Not identified	Not identified	3630	No	Yes	Other pathogenic
GCA_020808965.1	R3	CP086259.1 Escherichia coli strain SCPM-O-B-9427 chromosome, complete genome	B1	O181:H4	O181	H4	Not identified	Not identified	678	No	No	Commensal
GCA_035581925.1	R2	CP141581 Escherichia coli strain ECO-104 chromosome, complete genome	A	O89:H9	O89	H9	Not identified	Not identified	167	No	No	Commensal
GCA_020410845.1	K-12	CP084534.1 Escherichia coli strain EC-YC1908-399 chromosome, complete genome	A	O26:H32	O26	H32	Not identified	Not identified	10	No	No	Commensal
GCA_035666355.1	K-12	CP142044.1 Escherichia coli strain L9 chromosome, complete genome	A	-:H48	-	H48	Not identified	Not identified	6491	No	No	Commensal
GCA_013811655.1	K-12	CP057062.1 Escherichia coli strain RHB39-C14 chromosome, complete genome	A	-:H32	-	H32	Not identified	Not identified	3476	No	No	Commensal
GCA_036508015.1	R1	AP027897.1 Escherichia coli 2018-09-2CC DNA, complete genome	A	O78:H11	O78	H11	Not identified	Not identified	-	No	No	Commensal
GCA_030295525.1	R1	AP027212.1 Escherichia coli JNE131328 DNA, complete genome	B1	O113:H21	O113	H21	Not identified	Not identified	223	No	No	Commensal
GCA_013582235.1	R1	CP055748.1 Escherichia coli strain RHB07-C12 chromosome, complete genome	B1	O121:H7	O121	H7	Not identified	Not identified	5082	No	No	Commensal
GCA_011045235.1	R1	CP049204.1 Escherichia coli strain PapM-32-1 chromosome, complete genome	D	O13/O135:H31	O13/O135	H31	Not identified	Not identified	8532	No	No	Commensal
GCA_002788295.1	R2	CP024855.1 Escherichia coli strain AR_0011, complete genome	A	O9:H9	O9	H9	Not identified	Not identified	167	No	Yes	Other pathogenic
GCA_008926165.1	R3	CP032801 Escherichia coli strain ERL06-2442 chromosome, complete genome	E	O157:H7	O157	H7	Not identified	Not identified	11	No	Yes	Other pathogenic
GCA_027944835.1	K-12	CP116145.1 Escherichia coli strain DETEC-P622 chromosome, complete genome	B2	O25:H4	O25	H4	Group 2	K5	131	kpsMII_K5	No	Commensal
GCA_013166855.1	R1	CP053592.1 Escherichia coli strain NEBExpress_Iq chromosome, complete genome	A	O7:-	O7	-	Not identified	Not identified	93	No	No	Commensal
GCA_000988425.1	K-12	CP011322.1 Escherichia coli strain SQ110, complete genome	A	O16:H48	O16	H48	Not identified	Not identified	10	No	No	Commensal
GCA_013802585.1	R1	CP056997.1 Escherichia coli strain RHB41-C05 chromosome, complete genome	A	-:H4	-	H4	Not identified	Not identified	-	No	No	Commensal
GCA_008275085.1	K-12	CP041992.1 Escherichia coli strain Fis2-e4 chromosome, complete genome	A	-:-	-	-	Not identified	Not identified	10	No	No	Commensal
GCA_003956225.1	R1	CP025913.1 Escherichia coli, complete genome	A	O25:H16	O25	H16	Group 3	Not identified	1312	kpsMIII	Yes	Other pathogenic
GCA_003769125.2	R4	CP043736.1 Escherichia coli strain CVM N17EC0616 chromosome, complete genome	F	O83:H42	O83	H42	Group 2	Not identified	1485	kpsMII	Yes	Other pathogenic
GCA_013884015.1	R1	CP057512.1 Escherichia coli strain RHB23-C24 chromosome, complete genome	B1	-:H21	-	H21	Not identified	Not identified	155	No	No	Commensal
GCA_013167535.1	R3	CP038342.1 Escherichia coli O157:H7 strain H2495 chromosome, complete genome	E	O157:H7	O157	H7	Not identified	Not identified	11	No	Yes	EHEC
GCA_013813735.1	R3	CP057112.1 Escherichia coli strain RHB37-C20 chromosome, complete genome	B1	O49:H31	O49	H31	Not identified	Not identified	124	No	No	Commensal
GCA_016890005.1	R1	CP069571 Escherichia coli strain FDAARGOS_1250 chromosome, complete genome	A	O7:H4	O7	H4	Group 3	K96	93	kpsMIII_K96	Yes	Other pathogenic
GCA_011404595.1	R4	AP021894.1 Escherichia coli 2018-10-1CC DNA, complete genome	A	O154:H16	O154	H16	Group 2	K5	165	kpsMII_K5	No	Commensal
GCA_022494665.1	R4	CP091664.1 Escherichia coli strain KKa019 chromosome, complete genome	D	O102:H6	O102	H6	Group 2	K5	38	kpsMII_K5	Yes	Other pathogenic
GCA_013592195.1	R4	CP055624.1 Escherichia coli strain RHB38-C13 chromosome, complete genome	E	O15:H45	O15	H45	Not identified	Not identified	118	No	No	Commensal
GCA_030708195.1	K-12	CP107122.1 Escherichia coli strain S9 chromosome, complete genome	B2	O25:H4	O25	H4	Group 2	K5	131	kpsMII_K5	No	Commensal
GCA_009395265.1	K-12	CP045457.1 Escherichia coli strain ET12567 chromosome, complete genome	A	O16:H48	O16	H48	Not identified	Not identified	10	No	No	Commensal
GCA_003812625.1	R1	CP033762.1 Escherichia coli strain FDAARGOS_536 chromosome, complete genome	B2	O21:H7	O21	H7	Not identified	Not identified	636	No	Yes	Other pathogenic
GCA_013799665.1	R1	CP056933.1 Escherichia coli strain RHB42-C16 chromosome, complete genome	B1	O8:H19	O8	H19	Not identified	Not identified	162	No	No	Commensal
GCA_013168015.1	R3	CP038394.1 Escherichia coli O55:H7 strain DEC5A chromosome, complete genome	E	O55:H7	O55	H7	Not identified	Not identified	7444	No	Yes	Other pathogenic
GCA_032386295.1	R4	CP135688.1 Escherichia coli strain TUM2820 chromosome, complete genome	A	O99:H38	O99	H38	Not identified	Not identified	1638	No	Yes	Other pathogenic
GCA_004924275.1	K-12	CP037903.1 Escherichia coli strain LHM10-1 chromosome, complete genome	B1	O128:H12	O128	H12	Not identified	Not identified	515	No	Yes	Other pathogenic
GCF_008761535.2	R3	NZ_CP044315.1 Escherichia coli strain SJ7 chromosome, complete genome	B1	O45:H2	O45	H2	Not identified	Not identified	17	No	Yes	Other pathogenic
GCA_011492985.1	R1	CP046716.1 Escherichia coli strain T16R chromosome, complete genome	A	-:H20	-	H20	Not identified	Not identified	48	No	No	Commensal
GCA_018771465.1	R1	CP076305.1 Escherichia coli strain Survcare253 chromosome, complete genome	C	O100:H18	O100	H18	Not identified	Not identified	2851	No	Yes	Other pathogenic
GCA_013830545.1	R1	CP057390.1 Escherichia coli strain RHB28-C04 chromosome, complete genome	A	-:H4	-	H4	Not identified	Not identified	-	No	No	Commensal
GCA_014109685.1	R3	CP058101 Escherichia coli strain RHB01-C08 chromosome, complete genome	B1	O153:H8	O153	H8	Not identified	Not identified	446	No	No	Commensal
GCA_021398995.1	K-12	CP082775.1 Escherichia coli O25:H4 strain CU568-3 chromosome, complete genome	B2	O25:H4	O25	H4	Group 2	K5	131	kpsMII_K5	Yes	AIEC
GCA_008247925.1	K-12	CP042184.1 Escherichia coli str. K-12 substr. MDS42 substr. SynC chromosome	A	-:-	-	-	Not identified	Not identified	10	No	No	Commensal
GCA_002057355.1	R3	CP020107.1 Escherichia coli strain 13E0767 chromosome, complete genome	B1	O156:H8	O156	H8	Not identified	Not identified	327	No	Yes	EPEC
GCA_002393465.1	R3	CP023531 Escherichia coli strain FDAARGOS_401 chromosome, complete genome	B1	O104:H4	O104	H4	Not identified	Not identified	678	No	Yes	Other pathogenic
GCA_003571785.1	R4	CP032261 Escherichia coli strain AR_0067 chromosome, complete genome	D	O102:H6	O102	H6	Group 2	Not identified	405	kpsMII	Yes	Other pathogenic
GCA_016237425.1	R4	CP066197.1 Escherichia coli strain Res13-Lact-PEB09-33 chromosome, complete genome	B1	O82:H31	O82	H31	Not identified	Not identified	1252	No	Yes	Other pathogenic
GCA_030515375.1	R1	CP082073.1 Escherichia coli strain MS20659 chromosome, complete genome	B2	O2:H6	O2	H6	Group 2	K1	141	kpsMII_K1	Yes	NMEC
GCA_015571555.1	R3	CP062815.1 Escherichia coli strain Res13-Sevr-PER06-05-b-A chromosome, complete genome	A	-:H4	-	H4	Not identified	Not identified	761	No	Yes	Other pathogenic
GCA_016889525.1	R4	CP069709.1 Escherichia coli strain EA7 chromosome, complete genome	A	O41:H25	O41	H25	Not identified	Not identified	7122	No	Yes	Other pathogenic
GCA_963575565.1	R1	OY754442.1 Escherichia coli isolate S142 genome assembly, chromosome: 1	A	O113:H16	O113	H16	Group 2	K15	48	kpsM_K15	No	Commensal
GCA_013741635.1	R3	CP056598.1 Escherichia coli strain RHBSTW-00322 chromosome, complete genome	D	O25:H18	O25	H18	Not identified	Not identified	69	No	No	Commensal
GCA_032463745.1	R2	CP136025.1 Escherichia coli strain GDSC2BY4G chromosome, complete genome	A	O82:H6	O82	H6	Not identified	Not identified	10	No	No	Commensal
GCA_021132735.1	R1	CP088725.1 Escherichia coli strain B16EC1113 chromosome, complete genome	B2	O75:H5	O75	H5	Group 2	K5	404	kpsMII_K5	Yes	Other pathogenic
GCA_036499005.1	K-12	AP027622.1 Escherichia coli PSJ-12 DNA, complete genome	A	O105:H32	O105	H32	Not identified	Not identified	10	No	No	Commensal
GCA_031543765.1	R1	CP115178.1 Escherichia coli strain B chromosome, complete genome	A	O7:-	O7	-	Group 2	K5	93	kpsMII_K5	No	Commensal
GCA_021133335.1	R4	CP088835.1 Escherichia coli strain A16EC0796 chromosome, complete genome	F	O1:H6	O1	H6	Group 2	K5	648	kpsMII_K5	Yes	Other pathogenic
GCA_036495925.1	R1	AP027520.1 Escherichia coli LR-31 DNA, complete genome	A	O18:H11	O18	H11	Group 2	Not identified	93	kpsMII	No	Commensal
GCA_029719025.1	K-12	CP099089.1 Escherichia coli strain RHB43-C06 chromosome, complete genome	A	O133:H4	O133	H4	Not identified	Not identified	10	No	No	Commensal
GCA_002952995.1	K-12	CP026343.1 Escherichia coli strain 9A chromosome, complete genome	A	O16:H48	O16	H48	Not identified	Not identified	10	No	No	Commensal
GCA_003018775.1	R1	CP027351 Escherichia coli strain 2014C-3655 chromosome, complete genome	B1	O121:H19	O121	H19	Not identified	Not identified	655	No	Yes	Other pathogenic
GCA_014169595.1	R1	AP022215.1 Escherichia coli DNA, complete genome, strain: WP8-S17-ESBL-05	B1	O37:H2	O37	H2	Not identified	Not identified	641	No	No	Commensal
GCA_021130515.1	K-12	CP088363.1 Escherichia coli strain F17EC0079 chromosome, complete genome	B2	O25:H4	O25	H4	Group 2	K5	131	kpsMII_K5	Yes	Other pathogenic
GCA_022493795.1	R3	CP028769.1 Escherichia coli strain A5 chromosome, complete genome	B1	-:H2	-	H2	Not identified	Not identified	67	No	No	Commensal
GCA_021131405.1	R3	CP088512.1 Escherichia coli strain E16EC0853 chromosome, complete genome	D	O15:H18	O15	H18	Group 2	K52	69	kpsMII_K52	Yes	Other pathogenic
GCA_012934555.1	R1	CP051719.1 Escherichia coli strain SCU-116 chromosome, complete genome	B2	O2/O50:H4	O2/O50	H4	Group 2	K1	95	kpsMII_K1	No	Commensal
GCA_900149915.1	K-12/R2	LT827011 Escherichia coli O127:H6 isolate EPEC E2348/69 variety 2 genome assembly, chromosome: 1	B2	O127:H6	O127	H6	Not identified	Not identified	15	No	Yes	EPEC
GCA_017164855.1	R3	CP062711 Escherichia coli O157:H7 strain Z1831 chromosome, complete genome	E	O157:H7	O157	H7	Not identified	Not identified	11	No	Yes	EHEC
GCA_019969605.1	R1	CP081791 Escherichia coli strain CT01 chromosome, complete genome	A	O8:-	O8	-	Not identified	Not identified	3202	No	No	Commensal
GCA_022699465.1	R2	CP093919.1 Escherichia coli strain ST167 chromosome, complete genome	A	O89:H9	O89	H9	Not identified	Not identified	167	No	Yes	Other pathogenic
GCA_016776145.1	R4	CP068811 Escherichia coli strain RIVM_C028568 chromosome, complete genome	D	O2/O50:H30	O2/O50	H30	Group 2	K5	38	kpsMII_K5	No	Commensal
GCA_023206675.1	R1	CP069633.1 Escherichia coli strain SSGw1 chromosome, complete genome	B2	O6:H1	O6	H1	Group 2	K5	73	kpsMII_K5	No	Commensal
GCA_009948655.1	R3	CP041411 Escherichia coli strain STEC719 chromosome, complete genome	B1	O93:H28	O93	H28	Not identified	Not identified	4038	No	Yes	Other pathogenic
GCA_021130965.1	K-12	CP088433.1 Escherichia coli strain F16EC0210 chromosome, complete genome	B2	O16:H5	O16	H5	Group 2	K5	131	kpsMII_K5	Yes	Other pathogenic
GCA_021133075.1	K-12	CP088795.1 Escherichia coli strain B16EC0493 chromosome, complete genome	B2	O16:H5	O16	H5	Group 2	K5	131	kpsMII_K5	Yes	Other pathogenic
GCA_002310735.1	R2	CP023371 Escherichia coli strain 1283 chromosome, complete genome	A	O89:H10	O89	H10	Not identified	Not identified	10	No	No	Commensal
GCA_027925505.1	R3	AP027159.1 Escherichia coli O26:H11 2313 DNA, complete genome	B1	O26:H11	O26	H11	Not identified	Not identified	21	No	No	Commensal
GCA_013828815.1	R3	CP057354.1 Escherichia coli strain RHB29-C05 chromosome, complete genome	B2	O10:H45	O10	H45	Not identified	Not identified	5966	No	No	Commensal
GCA_002741335.1	R1	CP024260.1 Escherichia coli strain F5656C1 chromosome, complete genome	A	O6:H16	O6	H16	Group 2	K15	4	kpsM_K15	No	Commensal
GCA_021132475.1	R1	CP088683.1 Escherichia coli strain C16EC0050 chromosome, complete genome	B2	O75:H5	O75	H5	Group 2	K1	1193	kpsMII_K1	Yes	Other pathogenic
GCA_003254065.1	R2	CP029973.1 Escherichia coli strain 51008369SK1 chromosome, complete genome	A	O89:H9	O89	H9	Not identified	Not identified	167	No	Yes	Other pathogenic
GCA_015571615.1	R3	CP062826.1 Escherichia coli strain Res13-Lact-PER12-33-A chromosome, complete genome	A	-:H4	-	H4	Not identified	Not identified	761	No	Yes	Other pathogenic
GCA_013818685.1	R1	CP057175.1 Escherichia coli strain RHB34-C08 chromosome, complete genome	B1	-:H37	-	H37	Not identified	Not identified	58	No	No	Commensal
GCA_029991195.1	K-12	CP124332.1 Escherichia coli strain AVS0753 chromosome, complete genome	B2	O25:H4	O25	H4	Group 2	K5	131	kpsMII_K5	Yes	Other pathogenic
GCA_008086525.1	R3	CP043011 Escherichia coli strain 388755_gen chromosome, complete genome	E	O157:H7	O157	H7	Not identified	Not identified	11	No	No	Commensal
GCA_013829905.1	R2	CP057378.1 Escherichia coli strain RHB28-C14 chromosome, complete genome	A	O27:H12	O27	H12	Not identified	Not identified	10	No	No	Commensal
GCA_024917375.1	R4	CP103559.1 Escherichia coli strain 3059 chromosome, complete genome	D	O99:H30	O99	H30	Group 2	K5	38	kpsMII_K5	Yes	Other pathogenic
GCA_905332355.1	R1	HG994850.1 Escherichia coli isolate 127 genome assembly, chromosome: main	B2	O6:H31	O6	H31	Group 2	Not identified	127	kpsMII	No	Commensal
GCA_024585785.1	R3	CP074005.1 Escherichia coli strain PI12 chromosome, complete genome	A	-:H5	-	H5	Not identified	Not identified	9361	No	No	Commensal
GCA_021131875.1	K-12	CP088593.1 Escherichia coli strain D16EC0666 chromosome, complete genome	B2	O25:H4	O25	H4	Group 2	K5	131	kpsMII_K5	Yes	Other pathogenic
GCA_036870985.1	K-12/R2	CP145513.1 Escherichia coli strain L1PEag1 chromosome, complete genome	B2	-:H4	-	H4	Group 2	K5	1170	kpsMII_K5	Yes	Other pathogenic
GCA_029719945.1	R1	CP099051 Escherichia coli strain RHB44-C13 chromosome, complete genome	B1	O8/O61:H19	O8/O61	H19	Not identified	Not identified	162	No	No	Commensal
GCA_020149625.1	R2	CP083872.1 Escherichia coli strain NDM5 chromosome, complete genome	A	O89:H10	O89	H10	Not identified	Not identified	167	No	Yes	Other pathogenic
GCA_016776205.1	R4	CP068818.1 Escherichia coli strain RIVM_C028803 chromosome, complete genome	D	O2/O50:H30	O2/O50	H30	Group 2	K5	38	kpsMII_K5	No	Commensal
GCA_012934615.1	R1	CP051711 Escherichia coli strain SCU-123 chromosome, complete genome	B2	O1:H7	O1	H7	Group 2	K1	95	kpsMII_K1	No	Commensal
GCA_013827205.1	R3	CP057336.1 Escherichia coli strain RHB29-C22 chromosome, complete genome	B2	O141:H45	O141	H45	Not identified	Not identified	5966	No	No	Commensal
GCA_019428785.1	R1	CP080172.1 Escherichia coli strain PK8566 chromosome, complete genome	B1	-:H9	-	H9	Not identified	Not identified	155	No	Yes	Other pathogenic
GCA_021131745.1	R4	CP088576.1 Escherichia coli strain E16EC0240 chromosome, complete genome	D	O102:H6	O102	H6	Group 2	Not identified	405	kpsMII	Yes	Other pathogenic
GCA_018064225.1	R1	CP072911 Escherichia coli strain C5 chromosome, complete genome	B2	O18:H7	O18	H7	Group 2	K1	95	kpsMII_K1	Yes	NMEC
GCA_019969545.1	R1	CP081774.1 Escherichia coli strain 0H24 chromosome, complete genome	A	O154:H12	O154	H12	Not identified	Not identified	399	No	No	Commensal
GCA_030168675.1	R1	CP122492.1 Escherichia coli strain a15 chromosome, complete genome	B1	O9:H20	O9	H20	Not identified	Not identified	2179	No	No	Commensal
GCA_003018435.1	R3	CP027675.1 Escherichia coli strain 88-3510 chromosome, complete genome	A	O172:H25	O172	H25	Not identified	Not identified	660	No	Yes	Other pathogenic
GCA_029718765.1	R1	CP099201 Escherichia coli strain RHB20-E3-C04 chromosome, complete genome	A	O9:H55	O9	H55	Not identified	Not identified	-	No	No	Commensal
GCA_004281435.2	R1	CP043739.1 Escherichia coli strain CVM N17EC0320 chromosome, complete genome	A	O9:-	O9	-	Not identified	Not identified	540	No	Yes	Other pathogenic
GCA_021130655.1	R1	CP088387.1 Escherichia coli strain F16EC0557 chromosome, complete genome	B2	O75:H5	O75	H5	Group 2	K1	1193	kpsMII_K1	Yes	Other pathogenic
GCA_024917955.1	R2	CP103515.1 Escherichia coli strain 5444 chromosome, complete genome	A	O89:H4	O89	H4	Not identified	Not identified	44	No	Yes	Other pathogenic
GCA_016903815.1	R4	CP069973.1 Escherichia coli strain FDAARGOS_1280 chromosome, complete genome	D	O102:H6	O102	H6	Group 2	K5	405	kpsMII_K5	Yes	Other pathogenic
GCA_902810295.1	R1	LR778141 Escherichia coli isolate SC407 genome assembly, chromosome: omosome1	B1	O39:H21	O39	H21	Not identified	Not identified	58	No	No	Commensal
GCA_032382315.1	R1	CP135671 Escherichia coli strain TUM9803 chromosome, complete genome	A	O21:H16	O21	H16	Group 2	Not identified	48	kpsMII	Yes	Other pathogenic
GCA_003019035.1	K-12	CP027447.1 Escherichia coli strain 2014C-3075 chromosome, complete genome	F	O36:H42	O36	H42	Group 2	K5	967	kpsMII_K5	Yes	Other pathogenic
GCA_902810385.1	R4	LR778148.1 Escherichia coli isolate SC475 genome assembly, chromosome: omosome1	B1	O130:H11	O130	H11	Not identified	Not identified	297	No	No	Commensal
GCA_021131345.1	R3	CP088500.1 Escherichia coli strain E16EC1016 chromosome, complete genome	A	O98:H4	O98	H4	Not identified	Not identified	746	No	Yes	Other pathogenic
GCA_016757655.1	R1	CP068394.1 Escherichia coli strain M-17 chromosome, complete genome	B2	O2:H6	O2	H6	Group 2	K1	141	kpsMII_K1	No	Commensal
GCA_030996425.1	R1	CP115343.1 Escherichia coli strain CUVET21-H2 chromosome, complete genome	B2	O18:H5	O18	H5	Group 2	K1	1193	kpsMII_K1	No	Commensal
GCA_024298745.1	R4	CP101197.1 Escherichia coli strain EC21Z-151 chromosome, complete genome	D	O1:H15	O1	H15	Group 2	K5	2003	kpsMII_K5	No	Commensal
GCA_029717645.1	R4	CP099269.1 Escherichia coli strain RHB08-E3-C03 chromosome, complete genome	E	O138:H48	O138	H48	Not identified	Not identified	219	No	No	Commensal
GCA_029625155.1	R1	CP121153.1 Escherichia coli strain E57 chromosome, complete genome	F	O11:H25	O11	H25	Group 2	K5	457	kpsMII_K5	No	Commensal
GCA_022439445.1	R1	CP079992.1 Escherichia coli strain KMS2001 chromosome, complete genome	U	-:H48	-	H48	Group 2	K1	-	kpsMII_K1	No	Commensal
GCA_002589795.1	R1	CP023899.1 Escherichia coli strain FDAARGOS_433 chromosome, complete genome	C	O8:H21	O8	H21	Not identified	Not identified	410	No	Yes	Other pathogenic
GCA_028596225.1	R1	CP117235.1 Escherichia coli strain ATCC 25922 chromosome, complete genome	B2	O6:H1	O6	H1	Group 2	Not identified	73	kpsMII	No	Commensal
GCA_023658015.1	R4	CP098201 Escherichia coli strain Z0117EC0056 chromosome, complete genome	D	O153:H18	O153	H18	Not identified	Not identified	38	No	No	Commensal
GCA_013201505.1	R1	CP053785.1 Escherichia coli isolate 2-101 chromosome, complete genome	C	O100/O154:H9	O100/O154	H9	Not identified	Not identified	1998	No	No	Commensal
GCA_015571835.1	R3	CP062868.1 Escherichia coli strain Res13-Lact-PEB01-20 chromosome, complete genome	B1	O86:-	O86	-	Not identified	Not identified	101	No	Yes	Other pathogenic
GCA_009931235.1	R3	CP034384.1 Escherichia coli O157:H7 strain FRIK804 chromosome, complete genome	E	O157:H7	O157	H7	Not identified	Not identified	11	No	Yes	EHEC
GCA_029718365.1	R3	CP099167.1 Escherichia coli strain RHB25-E3-C05 chromosome, complete genome	B1	-:H2	-	H2	Not identified	Not identified	67	No	No	Commensal
GCA_025200615.1	R1	CP104112.1 Escherichia coli strain USDA-ARS-USMARC-51688 chromosome, complete genome	A	-:H40	-	H40	Not identified	Not identified	398	No	Yes	Other pathogenic
GCA_018343835.1	R1	CP070227.1 Escherichia coli strain JA0072 chromosome, complete genome	B2	O2:H6	O2	H6	Group 2	K1	998	kpsMII_K1	Yes	Other pathogenic
GCA_016889845.1	R2	CP069542.1 Escherichia coli strain FDAARGOS_1248 chromosome, complete genome	A	O5:H10	O5	H10	Not identified	Not identified	43	No	Yes	Other pathogenic
GCA_003018035.1	R3	CP027390.1 Escherichia coli strain 2015C-4944 chromosome, complete genome	B1	O26:H11	O26	H11	Not identified	Not identified	21	No	No	Commensal
GCA_021132075.1	R4	CP088624.1 Escherichia coli strain C17EC0117 chromosome, complete genome	D	O2/O50:H30	O2/O50	H30	Group 2	K5	38	kpsMII_K5	Yes	Other pathogenic
GCA_023022885.1	R2	CP095454.1 Escherichia coli strain JH51 chromosome, complete genome	A	O13/O135:H11	O13/O135	H11	Not identified	Not identified	10	No	No	Commensal
GCA_013824535.1	R3	CP057200.1 Escherichia coli strain RHB33-C11 chromosome, complete genome	B1	O49:H31	O49	H31	Not identified	Not identified	124	No	No	Commensal
GCA_000026545.1	K-12/R2	FM180568.1 Escherichia coli 0127:H6 E2348/69 complete genome, strain E2348/69	B2	O127:H6	O127	H6	Not identified	Not identified	15	No	Yes	Other pathogenic
GCA_003180995.1	R4	CP029579.1 Escherichia coli strain DA33137 chromosome, complete genome	D	O102:H6	O102	H6	Group 2	Not identified	405	kpsMII	No	Commensal
GCA_017165135.1	R3	CP062736.1 Escherichia coli O157:H7 strain Z1766 chromosome, complete genome	E	O157:H7	O157	H7	Not identified	Not identified	11	No	Yes	EHEC
GCA_033802445.1	R3	CP138399.1 Escherichia coli strain 64EVA chromosome, complete genome	A	O100/O154:H19	O100/O154	H19	Not identified	Not identified	-	No	No	Commensal
GCA_021133475.1	K-12	CP088864.1 Escherichia coli strain A16EC0210 chromosome, complete genome	B2	O25:H4	O25	H4	Group 2	K5	131	kpsMII_K5	Yes	Other pathogenic
GCA_023373585.1	R4	CP086678.1 Escherichia coli strain EFF60 chromosome, complete genome	D	O2/O50:H6	O2/O50	H6	Not identified	Not identified	6802	No	No	Commensal
GCA_024585385.1	R1	CP073926.1 Escherichia coli strain MB98 chromosome, complete genome	C	O76:H9	O76	H9	Not identified	Not identified	410	No	No	Commensal
GCA_030515435.1	R1	CP082077.1 Escherichia coli strain MS20657 chromosome, complete genome	B2	O83:H33	O83	H33	Group 2	K1	567	kpsMII_K1	Yes	NMEC
GCA_018986835.1	R1	CP076704.1 Escherichia coli O8:H28 strain BMH-17-0027 chromosome, complete genome	B1	O8:H28	O8	H28	Not identified	Not identified	4496	No	No	Commensal
GCA_016889265.1	K-12	CP069488.1 Escherichia coli strain FDAARGOS_1264 chromosome, complete genome	B2	O25:H4	O25	H4	Group 2	K5	131	kpsMII_K5	Yes	Other pathogenic
GCA_030995205.1	K-12	CP115324.1 Escherichia coli strain CUVET17-1136 chromosome, complete genome	B2	O25:H4	O25	H4	Group 2	K5	131	kpsMII_K5	No	Commensal
GCA_029718945.1	R1	CP099078.1 Escherichia coli strain RHB43-C19 chromosome, complete genome	B1	O8:H51	O8	H51	Not identified	Not identified	155	No	No	Commensal
GCA_016775945.1	R4	CP068812.1 Escherichia coli strain RIVM_C029020 chromosome, complete genome	D	O153:H30	O153	H30	Group 2	K5	38	kpsMII_K5	No	Commensal
GCA_025200555.1	R2	CP104114.1 Escherichia coli strain USDA-ARS-USMARC-51408 chromosome, complete genome	A	O159:H4	O159	H4	Not identified	Not identified	6617	No	Yes	Other pathogenic
GCA_014169195.1	R2	AP022105.1 Escherichia coli DNA, complete genome, strain: WP5-S17-ESBL-10	A	O8:H17	O8	H17	Not identified	Not identified	10	No	No	Commensal
GCA_003018375.1	R3	CP027587.1 Escherichia coli strain 2013C-4974 chromosome, complete genome	A	O5:-	O5	-	Not identified	Not identified	342	No	Yes	Other pathogenic
GCA_024300785.1	R1	CP101310.1 Escherichia coli strain 99-3311 chromosome, complete genome	D	O145:-	O145	-	Not identified	Not identified	32	No	Yes	Other pathogenic
GCA_013828065.1	R1	CP057347.1 Escherichia coli strain RHB29-C09 chromosome, complete genome	B1	O45:H9	O45	H9	Not identified	Not identified	1086	No	No	Commensal
GCA_021461495.1	R1	CP060105.1 Escherichia coli strain STEC413 chromosome, complete genome	A	-:H30	-	H30	Not identified	Not identified	710	No	No	Commensal
GCA_014168595.1	R1	AP021914.1 Escherichia coli DNA, complete genome, strain: WP2-W18-CRE-03	B1	O9:H9	O9	H9	Not identified	Not identified	602	No	No	Commensal
GCA_029717505.1	R4	CP099255.1 Escherichia coli strain RHB08-SO-C08 chromosome, complete genome	E	O169:H46	O169	H46	Not identified	Not identified	1131	No	No	Commensal
GCA_002863685.1	R3	CP024618.1 Escherichia coli strain SMN152SH1 chromosome, complete genome	A	O177:H25	O177	H25	Not identified	Not identified	659	No	Yes	Other pathogenic
GCA_013835785.1	R3	CP057475.1 Escherichia coli strain RHB25-C13 chromosome, complete genome	B1	O89:H38	O89	H38	Not identified	Not identified	154	No	No	Commensal
GCA_003043915.1	R1	CP027103.1 Escherichia coli strain RM14723 chromosome, complete genome	B2	O145:H34	O145	H34	Not identified	Not identified	35	No	No	Commensal
GCA_035972895.1	R1	CP142437.1 Escherichia coli strain Case 1 chromosome, complete genome	A	-:H18	-	H18	Not identified	Not identified	3541	No	Yes	Other pathogenic
GCA_013085905.3	R1	CP053251.2 Escherichia coli strain SCU-204 chromosome, complete genome	B2	O75:H5	O75	H5	Group 2	K1	1193	kpsMII_K1	No	Commensal
GCA_021131005.1	R1	CP088443.1 Escherichia coli strain F16EC0184 chromosome, complete genome	B2	O75:H5	O75	H5	Group 2	K1	1193	kpsMII_K1	Yes	Other pathogenic
GCA_021132915.1	K-12	CP088768.1 Escherichia coli strain B16EC0820 chromosome, complete genome	B2	O25:H4	O25	H4	Group 2	Not identified	131	kpsMII	Yes	Other pathogenic
GCA_022493395.1	R1	CP028749.1 Escherichia coli strain A26 chromosome, complete genome	B2	O120:H14	O120	H14	Group 2	Not identified	321	kpsMII	No	Commensal
GCA_003018955.1	R3	CP027484.1 Escherichia coli strain 2013C-4390 chromosome, complete genome	B1	O76:H19	O76	H19	Not identified	Not identified	675	No	Yes	Other pathogenic
GCA_012152785.2	R3	CP088038.1 Escherichia coli strain 438602 chromosome, complete genome	E	O157:H7	O157	H7	Not identified	Not identified	11	No	No	Commensal
GCA_018417715.1	K-12	CP070962.1 Escherichia coli strain K-12 J53 chromosome, complete genome	A	O16:H48	O16	H48	Not identified	Not identified	10	No	No	Commensal
GCA_025369715.1	R1	CP104533.1 Escherichia coli strain E10 chromosome, complete genome	B2	O2/O50:H4	O2/O50	H4	Group 2	K1	95	kpsMII_K1	Yes	Other pathogenic
GCA_016889125.1	R2	CP069459.1 Escherichia coli strain FDAARGOS_1249 chromosome, complete genome	A	-:H4	-	H4	Group 2	K5	10	kpsMII_K5	Yes	Other pathogenic
GCA_000725305.1	K-12	CP008801 Escherichia coli KLY, complete genome	A	O16:H48	O16	H48	Not identified	Not identified	10	No	No	Commensal
GCA_009664185.1	R1	CP043486.1 Escherichia coli strain SL112 chromosome, complete genome	B1	O6:H49	O6	H49	Not identified	Not identified	1079	No	No	Commensal
GCA_003433275.1	R3	CP009050.1 Escherichia coli NCCP15648, complete genome	B1	O104:H4	O104	H4	Not identified	Not identified	678	No	Yes	Other pathogenic
GCA_010725305.1	K-12	AP022362.1 Escherichia coli E302 DNA, complete genome	B2	O25:H4	O25	H4	Group 2	K5	131	kpsMII_K5	No	Commensal
GCA_002116715.2	R1	CP020933.1 Escherichia coli strain HB-Coli0 chromosome, complete genome	B1	-:H21	-	H21	Not identified	Not identified	602	No	No	Commensal
GCA_000953515.1	K-12	LM993812.1 Escherichia coli genome assembly EcHMS174Chr, chromosome : 1	A	O16:H48	O16	H48	Not identified	Not identified	1060	No	No	Commensal
GCA_017165275.1	R3	CP062752.1 Escherichia coli O157:H7 strain Z910 chromosome, complete genome	E	O157:H7	O157	H7	Not identified	Not identified	11	No	Yes	EHEC
GCA_013791985.1	R1	CP056842.1 Escherichia coli strain RHBSTW-00124 chromosome, complete genome	A	O8:H26	O8	H26	Not identified	Not identified	4977	No	No	Commensal
GCA_963575475.1	R1	OY754416.1 Escherichia coli isolate F1267 genome assembly, chromosome: 1	A	O116:H19	O116	H19	Not identified	Not identified	1518	No	No	Commensal
GCA_000017985.1	R1	CP000819.1 Escherichia coli B str. REL606, complete genome	A	O7:-	O7	-	Group 2	K5	93	kpsMII_K5	No	Commensal
GCA_028743335.1	R2	CP117959.1 Escherichia coli strain B-2207 chromosome, complete genome	A	O15:H10	O15	H10	Group 2	Not identified	7610	kpsMII	No	Commensal
GCA_031167875.1	R2	CP133453.1 Escherichia coli strain CREC8 chromosome, complete genome	A	-:H5	-	H5	Not identified	Not identified	167	No	No	Commensal
GCA_021132335.1	K-12	CP088660.1 Escherichia coli strain C16EC0513 chromosome, complete genome	B2	O25:H4	O25	H4	Group 2	Not identified	-	kpsMII	Yes	Other pathogenic
GCA_032164495.1	R3	CP125883.1 Escherichia coli strain AHM9C61I chromosome, complete genome	A	O124:H5	O124	H5	Not identified	Not identified	206	No	No	Commensal
GCA_002741475.1	R3	CP024245.1 Escherichia coli O27:H7 strain B4103-1 chromosome, complete genome	B1	O27:H7	O27	H7	Not identified	Not identified	316	No	No	Commensal
GCA_008632595.1	R1	CP043950.1 Escherichia coli strain ST95-32 chromosome, complete genome	B2	O2/O50:H7	O2/O50	H7	Group 2	K1	95	kpsMII_K1	No	Commensal
GCA_024918115.1	K-12	CP103465.1 Escherichia coli O25b:H4-ST131 strain 5392 chromosome, complete genome	B2	O16:H5	O16	H5	Group 2	Not identified	131	kpsMII	Yes	Other pathogenic
GCA_002079225.1	R1	CP020543.1 Escherichia coli C, complete genome	A	-:H19	-	H19	Not identified	Not identified	1721	No	No	Commensal
GCA_002057245.1	R3	CP020106.1 Escherichia coli strain 13E0780 chromosome, complete genome	B1	O156:H25	O156	H25	Not identified	Not identified	300	No	Yes	STEC
GCA_020042705.1	K-12	CP083410.1 Escherichia coli strain RP437 chromosome, complete genome	A	O16:H48	O16	H48	Not identified	Not identified	10	No	No	Commensal
GCA_016780575.1	R4	CP068830.1 Escherichia coli strain RIVM_C018707 chromosome, complete genome	D	O2/O50:H30	O2/O50	H30	Group 2	K5	38	kpsMII_K5	No	Commensal
GCA_002967875.2	R4	CP086334.1 Escherichia coli strain EBJ003 chromosome, complete genome	D	O102:H6	O102	H6	Group 3	K96	405	kpsMIII_K96	Yes	Other pathogenic
GCA_029720045.1	K-12	CP099059.1 Escherichia coli strain RHB43-SO-C04 chromosome, complete genome	A	O133:H4	O133	H4	Not identified	Not identified	10	No	No	Commensal
GCA_032681145.1	K-12	CP136398.1 Escherichia coli strain DCM200-113 chromosome, complete genome	A	O16:H48	O16	H48	Not identified	Not identified	10	No	No	Commensal
GCA_028473305.1	R4	CP093548.1 Escherichia coli strain YL03 chromosome, complete genome	D	O2/O50:H4	O2/O50	H4	Group 2	K4	405	kpsMII_K4	Yes	Other pathogenic
GCA_033401435.1	K-12	CP137709.1 Mutant Escherichia coli isolate FELIX_MS771, complete genome	A	O16:H48	O16	H48	Not identified	Not identified	10	No	No	Commensal
GCA_030019875.1	R2	CP125039.1 Escherichia coli strain KFS-D01 chromosome, complete genome	A	O89:H10	O89	H10	Not identified	Not identified	167	No	Yes	Other pathogenic
GCA_002058765.1	R4	CP019944.1 Escherichia coli strain DSM 103246 chromosome, complete genome	E	O123/O186:H34	O123/O186	H34	Not identified	Not identified	1266	No	No	Commensal
GCA_013831545.1	K-12	CP057417.1 Escherichia coli strain RHB27-C18 chromosome, complete genome	A	-:H48	-	H48	Not identified	Not identified	10	No	No	Commensal
GCA_016403675.2	R3	CP075665.1 Escherichia coli strain STEC2018-553 chromosome, complete genome	B1	O91:H14	O91	H14	Not identified	Not identified	33	No	No	Commensal
GCA_030347055.1	R1	CP126946.1 Escherichia coli O78:H51 strain APEC E18005 chromosome, complete genome	B1	O78:H51	O78	H51	Not identified	Not identified	155	No	Yes	APEC
GCA_002903105.1	R1	CP026202.1 Escherichia coli strain ECONIH5 chromosome, complete genome	A	O166:H30	O166	H30	Not identified	Not identified	399	No	No	Commensal
GCA_014109285.1	R3	CP058080.1 Escherichia coli strain RHB01-C23 chromosome, complete genome	B1	O153:H8	O153	H8	Not identified	Not identified	446	No	No	Commensal
GCA_904864635.1	R1	LR890410.1 Escherichia coli isolate MSB2_1A-sc-2280429 genome assembly, chromosome: 1	B2	O75:H5	O75	H5	Group 2	K5	1193	kpsMII_K5	No	Commensal
GCA_904830975.1	R1	LR882978.1 Escherichia coli isolate L3_CS7_E2980 genome assembly, chromosome: 1	B1	O114:H49	O114	H49	Not identified	Not identified	5305	No	Yes	ETEC
GCA_016904195.1	R1	CP070066.1 Escherichia coli strain FDAARGOS_1296 chromosome, complete genome	B2	-:H7	-	H7	Group 2	K1	1231	kpsMII_K1	Yes	Other pathogenic
GCA_000010745.1	R3	AP010958.1 Escherichia coli O103:H2 str. 12009 DNA, complete genome	B1	O103:H2	O103	H2	Not identified	Not identified	17	No	No	Commensal
GCA_013167135.1	R3	CP038282.1 Escherichia coli O157:H7 strain F8492 chromosome, complete genome	E	O157:H7	O157	H7	Not identified	Not identified	11	No	Yes	EHEC
GCA_024700885.2	R4	CP117016.1 Escherichia coli strain MLI121 chromosome, complete genome	D	O15:H15	O15	H15	Group 2	Not identified	349	kpsMII	Yes	Other pathogenic
GCA_030384705.1	R1	CP128578.1 Escherichia coli strain VG38-53E1 chromosome, complete genome	B2	O2:H6	O2	H6	Group 2	K5	141	kpsMII_K5	No	Commensal
GCA_021365575.1	R1	CP088874.1 Escherichia coli strain F17EC0245 chromosome, complete genome	B2	O75:H5	O75	H5	Group 2	K1	1193	kpsMII_K1	Yes	Other pathogenic
GCA_020827575.1	R4	CP083481 Escherichia coli strain elppa9 chromosome, complete genome	D	O102:H6	O102	H6	Group 2	K5	405	kpsMII_K5	Yes	Other pathogenic
GCA_022488185.1	K-12	CP092698.1 Escherichia coli strain S-P-N-061.01 chromosome, complete genome	A	O16:H48	O16	H48	Not identified	Not identified	10	No	No	Commensal
GCA_904711295.1	R2	LR882052.1 Escherichia coli isolate 2015-01-466 genome assembly, chromosome: 1	A	O89:H9	O89	H9	Not identified	Not identified	10	No	No	Commensal
GCA_025996555.1	R3	AP026112.1 Escherichia coli CEC03102 DNA, complete genome	E	O157:H7	O157	H7	Not identified	Not identified	11	No	No	Commensal
GCA_034424725.1	R1	CP140008.1 Escherichia coli strain ATCC 11303 chromosome, complete genome	A	O7:-	O7	-	Group 2	K5	93	kpsMII_K5	No	Commensal
GCA_016942635.1	R4	CP063476.1 Escherichia coli strain EM10-18-28 chromosome, complete genome	F	O153:H30	O153	H30	Group 2	K5	648	kpsMII_K5	Yes	Other pathogenic
GCA_013900165.1	R1	CP057967.1 Escherichia coli strain RHB07-C17 chromosome, complete genome	B1	O8:H2	O8	H2	Not identified	Not identified	1001	No	No	Commensal
GCA_013812225.1	R1	CP057075.1 Escherichia coli strain RHB38-C24 chromosome, complete genome	A	O9:H4	O9	H4	Not identified	Not identified	953	No	No	Commensal
GCA_030296155.1	R3	AP027417.1 Escherichia coli EC361 DNA, complete genome	B1	O149:H31	O149	H31	Not identified	Not identified	101	No	No	Commensal
GCA_001612495.1	R3	CP015023.1 Escherichia coli strain SRCC 1675 chromosome, complete genome	E	O157:H7	O157	H7	Not identified	Not identified	11	No	Yes	Other pathogenic
GCA_002012085.1	K-12	CP018991 Escherichia coli strain Ecol_AZ146 chromosome, complete genome	B2	O25:H4	O25	H4	Group 2	K5	131	kpsMII_K5	No	Commensal
GCA_030389655.1	K-12	CP128923.1 Escherichia coli strain TUM9868 chromosome, complete genome	A	-:H32	-	H32	Not identified	Not identified	10	No	Yes	Other pathogenic
GCA_025563515.1	K-12	CP102380.1 Escherichia coli strain BM28 chromosome, complete genome	A	-:H48	-	H48	Not identified	Not identified	10	No	No	Commensal
GCA_021366015.1	K-12	CP088887.1 Escherichia coli strain E16EC0945 chromosome, complete genome	B2	O25:H4	O25	H4	Not identified	Not identified	131	No	Yes	Other pathogenic
GCA_008925965.1	R3	CP032789.1 Escherichia coli strain NZRM4169 chromosome, complete genome	E	O157:H7	O157	H7	Not identified	Not identified	11	No	Yes	Other pathogenic
GCA_029721215.1	R3	CP098971 Escherichia coli strain RHB46-C19 chromosome, complete genome	A	O111:-	O111	-	Not identified	Not identified	6734	No	No	Commensal
GCA_014863825.1	K-12	CP062249.1 Escherichia coli strain AML002_ev01 chromosome, complete genome	A	O16:H48	O16	H48	Not identified	Not identified	10	No	No	Commensal
GCA_035974115.1	R4	CP142442.1 Escherichia coli strain Case 6 chromosome, complete genome	D	O153:H30	O153	H30	Group 2	K52	38	kpsMII_K52	Yes	Other pathogenic
GCA_008761455.2	R1	CP044311 Escherichia coli strain RM13752 chromosome, complete genome	B1	O45:H16	O45	H16	Not identified	Not identified	2217	No	Yes	Other pathogenic
GCA_021559635.1	K-12	CP054251 Escherichia coli strain STO_Bone4 chromosome, complete genome	B2	O25:H4	O25	H4	Group 2	K5	-	kpsMII_K5	Yes	Other pathogenic
GCA_008727175.1	R3	CP044145.1 Escherichia coli O157 strain AR-0428 chromosome, complete genome	E	O157:H7	O157	H7	Not identified	Not identified	11	No	Yes	EHEC
GCA_013315995.1	R2	CP053284.1 Escherichia coli strain SCU-104 chromosome, complete genome	A	O112:H19	O112	H19	Not identified	Not identified	8125	No	No	Commensal
GCA_008042015.2	R1	CP042934.2 Escherichia coli 042 chromosome, complete genome	C	-:H21	-	H21	Not identified	Not identified	410	No	Yes	Other pathogenic
GCA_030296215.1	R4	AP027424.1 Escherichia coli B27 DNA, complete genome	A	O60:H38	O60	H38	Not identified	Not identified	1638	No	No	Commensal
GCA_019355455.1	R2	CP059119.1 Escherichia coli strain Ec42 chromosome, complete genome	A	O89:H10	O89	H10	Not identified	Not identified	617	No	No	Commensal
GCA_020410665.1	K-12	CP084529.1 Escherichia coli strain Origami2-DE3 chromosome, complete genome	A	O16:H48	O16	H48	Not identified	Not identified	10	No	No	Commensal
GCA_001542675.2	R1	CP014197.1 Escherichia coli strain MRE600, complete genome	A	O150:H9	O150	H9	Not identified	Not identified	-	No	No	Commensal
GCA_036505315.1	R3	AP027813.1 Escherichia coli 2017.13.01CC DNA, complete genome	A	O185:H5	O185	H5	Not identified	Not identified	206	No	No	Commensal
GCA_012711215.2	K-12/R2	CP113094.1 Escherichia coli strain 2013C-3244 chromosome, complete genome	B2	-:H4	-	H4	Group 2	K5	1385	kpsMII_K5	No	Commensal
GCA_001901085.1	R1	CP010191 Escherichia coli strain M8, complete genome	B1	O65:H7	O65	H7	Not identified	Not identified	5082	No	No	Commensal
GCA_904866245.1	K-12	LR890576.1 Escherichia coli isolate MSB1_5C-sc-2280313 genome assembly, chromosome: 1	U/cryptic	-:H56	-	H56	Group 2	K52	3727	kpsMII_K52	No	Commensal
GCA_016942575.1	R1	CP063459.1 Escherichia coli strain EM22-18-53 chromosome, complete genome	C	O53:H9	O53	H9	Not identified	Not identified	23	No	Yes	Other pathogenic
GCA_013900225.1	R1	CP057973.1 Escherichia coli strain RHB07-C06 chromosome, complete genome	B1	O8:H19	O8	H19	Not identified	Not identified	201	No	No	Commensal
GCA_025996615.1	R3	AP026114.1 Escherichia coli CEC01302 DNA, complete genome	E	O157:H7	O157	H7	Not identified	Not identified	11	No	No	Commensal
GCA_030734165.1	R3	CP132297.1 Escherichia coli strain PNUSAE145743 chromosome, complete genome	E	O157:H7	O157	H7	Not identified	Not identified	11	No	No	Commensal
GCA_027944615.1	R3	CP116074.1 Escherichia coli strain DETEC-S586 chromosome, complete genome	D	O15:H18	O15	H18	Group 2	K5	69	kpsMII_K5	No	Commensal
GCA_020827635.1	R4	CP083503.1 Escherichia coli strain elppa5 chromosome, complete genome	D	O102:H6	O102	H6	Group 2	K5	405	kpsMII_K5	Yes	Other pathogenic
GCA_002055635.1	R1	CP020048.1 Escherichia coli strain AR_0118, complete genome	B1	O131:H31	O131	H31	Not identified	Not identified	101	No	Yes	Other pathogenic
GCA_016728085.1	R1	CP068155.1 Escherichia coli strain FDAARGOS_1077 chromosome, complete genome	A	O6:H16	O6	H16	Group 2	K15	3854	kpsM_K15	Yes	Other pathogenic
GCA_011769865.1	R2	CP050382.1 Escherichia coli strain 52148 chromosome, complete genome	A	O89:H21	O89	H21	Not identified	Not identified	167	No	Yes	Other pathogenic
GCA_025757665.1	R4	CP107197.1 MAG: Escherichia coli isolate KR001_HIC_0034 chromosome, complete genome	B1	O179:H8	O179	H8	Not identified	Not identified	297	No	No	Commensal
GCA_900635895.1	R4	LR134191 Escherichia coli strain NCTC5934 genome assembly, chromosome: 1	A	O79:H4	O79	H4	Not identified	Not identified	-	No	No	Commensal
GCA_013167275.1	R3	CP038300.1 Escherichia coli O157:H7 strain SS TX 754-1 chromosome, complete genome	E	O157:H7	O157	H7	Not identified	Not identified	5560	No	Yes	EHEC
GCA_015136715.1	R3	AP022478.1 Escherichia coli STN0717-11 DNA, complete genome	D	O15:H1	O15	H1	Group 2	K52	393	kpsMII_K52	No	Commensal
GCA_013167375.1	R3	CP038316.1 Escherichia coli O157:H7 strain NE92 chromosome, complete genome	E	O157:H7	O157	H7	Not identified	Not identified	11	No	Yes	EHEC
GCA_003956465.1	R4	CP025892.1 Escherichia coli strain 503025 chromosome, complete genome	B1	O148:H28	O148	H28	Not identified	Not identified	94	No	Yes	Other pathogenic
GCA_900636085.1	R3	LR134225.1 Escherichia coli strain NCTC9054 genome assembly, chromosome: 1	B1	O54:H2	O54	H2	Not identified	Not identified	-	No	No	Commensal
GCA_027944715.1	R1	CP116103.1 Escherichia coli strain DETEC-P836 chromosome, complete genome	B2	O75:H5	O75	H5	Group 2	K1	1193	kpsMII_K1	No	Commensal
GCA_013812575.1	R1	CP057087.1 Escherichia coli strain RHB38-C15 chromosome, complete genome	E	-:H45	-	H45	Not identified	Not identified	4247	No	No	Commensal
GCA_013799025.1	R3	CP056920.1 Escherichia coli strain RHB42-C23 chromosome, complete genome	B1	-:H7	-	H7	Not identified	Not identified	2165	No	No	Commensal
GCA_904866345.1	R2	LR890606.1 Escherichia coli isolate MINF_8D-sc-2280460 genome assembly, chromosome: 1	A	O8:H17	O8	H17	Not identified	Not identified	10	No	No	Commensal
GCA_001901185.1	R4	CP010219.1 Escherichia coli strain M18, complete genome	B1	O180:H14	O180	H14	Not identified	Not identified	1081	No	No	Commensal
GCA_014771055.1	R3	CP061758.1 Escherichia coli O68:H12 strain 97.3 chromosome, complete genome	A	O62:H12	O62	H12	Not identified	Not identified	215	No	No	Commensal
GCA_900636595.1	R4	LR134295.1 Escherichia coli strain NCTC9080 genome assembly, chromosome: 1	A	O80:H26	O80	H26	Not identified	Not identified	189	No	No	Commensal
GCA_013900325.1	R3	CP057990.1 Escherichia coli strain RHB06-C11 chromosome, complete genome	B1	O142:H38	O142	H38	Not identified	Not identified	154	No	No	Commensal
GCA_016942475.1	R2	CP063332.1 Escherichia coli strain BS74R-D chromosome, complete genome	A	O126:H2	O126	H2	Not identified	Not identified	10	No	Yes	Other pathogenic
GCA_002844165.1	R1	CP022407.1 Escherichia coli O121:H19 strain 16-9255 chromosome, complete genome	B1	O121:H19	O121	H19	Not identified	Not identified	655	No	Yes	Other pathogenic
GCA_025997315.1	R1	AP026495.1 Escherichia coli TUM9757 DNA, complete genome	A	O116:H16	O116	H16	Not identified	Not identified	1818	No	No	Commensal
GCA_036506435.1	R3	AP027850.1 Escherichia coli 2017.18.04CC DNA, complete genome	B1	O82:H8	O82	H8	Not identified	Not identified	101	No	No	Commensal
GCA_030388645.1	R2	CP128790.1 Escherichia coli strain WL7562 chromosome, complete genome	A	O89:H9	O89	H9	Not identified	Not identified	167	No	Yes	Other pathogenic
GCA_008027975.1	R3	CP042871 Escherichia coli strain CFSAN061766 chromosome, complete genome	B1	O174:H19	O174	H19	Not identified	Not identified	-	No	Yes	Other pathogenic
GCA_002237305.1	R1	CP012379.1 Escherichia coli strain PAR, complete genome	B2	O75:H5	O75	H5	Group 2	Not identified	1858	kpsMII	No	Commensal
GCA_018141125.1	R3	CP056036.1 Escherichia coli strain EC31 chromosome, complete genome	D	O17/O77/O44/O106:H18	O17/O77/O44/O106	H18	Group 3	K96	69	kpsMIII_K96	No	Commensal
GCA_032375225.1	R1	CP135658.1 Escherichia coli strain TUM10008 chromosome, complete genome	A	O11:H4	O11	H4	Group 2	K5	93	kpsMII_K5	Yes	Other pathogenic
GCA_032354275.1	R2	CP135502.1 Escherichia coli strain isolateA chromosome, complete genome	A	O89:H10	O89	H10	Not identified	Not identified	617	No	No	Commensal
GCA_029721315.1	R2	CP098996.1 Escherichia coli strain RHB46-C05 chromosome, complete genome	A	O81:H45	O81	H45	Not identified	Not identified	1716	No	No	Commensal
GCA_030347215.1	R1	CP126931 Escherichia coli O78:H51 strain APEC E19025 chromosome, complete genome	B1	O78:H51	O78	H51	Not identified	Not identified	155	No	Yes	APEC
GCA_002209105.2	R3	CP022086.2 Escherichia coli O104:H4 strain FDAARGOS_348 chromosome, complete genome	B1	O104:H4	O104	H4	Not identified	Not identified	678	No	Yes	Other pathogenic
GCA_030389755.1	K-12	CP128947.1 Escherichia coli strain TUM2826 chromosome, complete genome	B2	O25:H4	O25	H4	Not identified	Not identified	131	No	Yes	Other pathogenic
GCA_013886475.1	R3	CP057570.1 Escherichia coli strain RHB22-C23 chromosome, complete genome	E	O172:H45	O172	H45	Not identified	Not identified	1508	No	No	Commensal
GCA_015138575.1	K-12	AP022525.1 Escherichia coli THO-003 DNA, complete genome	B2	O25:H4	O25	H4	Group 2	K5	131	kpsMII_K5	No	Commensal
GCA_000167875.2	R3	CP035751 Escherichia coli E110019 chromosome, complete genome	B1	O111:H9	O111	H9	Not identified	Not identified	381	No	Yes	Other pathogenic
GCA_024023075.1	K-12	CP099590.1 Escherichia coli strain WG1 chromosome, complete genome	A	O16:H48	O16	H48	Not identified	Not identified	10	No	No	Commensal
GCA_017743075.1	R4	CP072322.1 Escherichia coli strain EC-JS426 chromosome, complete genome	B1	O8/O160:H10	O8/O160	H10	Not identified	Not identified	448	No	Yes	Other pathogenic
GCA_013900065.1	R3	CP057957.1 Escherichia coli strain RHB08-C21 chromosome, complete genome	B1	O171:H25	O171	H25	Not identified	Not identified	1611	No	No	Commensal
GCA_001865295.1	R3	CP017669.1 Escherichia coli strain PA20, complete genome	E	O157:H7	O157	H7	Not identified	Not identified	11	No	Yes	EHEC
GCA_004263675.3	R3	CP073609.1 Escherichia coli strain 588889 chromosome, complete genome	E	O157:H7	O157	H7	Not identified	Not identified	-	No	No	Commensal
GCA_000987875.1	R1	CP007594.1 Escherichia coli strain SEC470, complete genome	A	O78:H11	O78	H11	Not identified	Not identified	48	No	No	Commensal
GCA_018972245.1	K-12	CP076697.1 Escherichia coli strain S10EC chromosome, complete genome	B2	O25:H4	O25	H4	Group 2	K5	131	kpsMII_K5	No	Commensal
GCA_030162155.2	R1	AP027963.1 Escherichia coli VE-T9 DNA, complete genome	A	O117/O107:H12	O117/O107	H12	Not identified	Not identified	5044	No	No	Commensal
GCA_027945055.1	R4	CP116197.1 Escherichia coli strain DETEC-C31 chromosome, complete genome	D	O124/O164:H45	O124/O164	H45	Not identified	Not identified	1011	No	No	Commensal
GCA_013167035.1	K-12	CP053604.1 Escherichia coli strain NEB10-beta chromosome, complete genome	A	O16:H48	O16	H48	Not identified	Not identified	1060	No	No	Commensal
GCA_009909505.1	R3	CP047662.1 Escherichia coli strain LD93-1 chromosome, complete genome	A	O135/O13:H30	O135/O13	H30	Not identified	Not identified	7511	No	Yes	Other pathogenic
GCA_014109385.1	R3	CP058083.1 Escherichia coli strain RHB01-C21 chromosome, complete genome	B1	O162/O101:H7	O162/O101	H7	Not identified	Not identified	1665	No	No	Commensal
GCA_904425475.1	K-12	LR881938.1 Escherichia coli K-12 genome assembly, chromosome: MG1655	A	O16:H48	O16	H48	Not identified	Not identified	10	No	No	Commensal
GCA_004135125.1	R1	CP035486.1 Escherichia coli strain NissleGFP_pZE21 chromosome, complete genome	B2	O6:H1	O6	H1	Group 2	K5	73	kpsMII_K5	No	Commensal
GCA_013886735.1	R1	CP057580.1 Escherichia coli strain RHB22-C08 chromosome, complete genome	D	O133:H29	O133	H29	Not identified	Not identified	1204	No	No	Commensal
GCA_019039795.1	R4	CP077063.1 Escherichia coli strain Q4552 chromosome, complete genome	A	O99:H38	O99	H38	Not identified	Not identified	-	No	Yes	Other pathogenic
GCA_023546825.1	R3	CP097363.1 Escherichia coli strain AGR6137 chromosome, complete genome	D	O15:H6	O15	H6	Group 2	K15	69	kpsM_K15	No	Commensal
GCA_013795065.1	R1	CP056865.1 Escherichia coli strain RHBSTW-00102 chromosome, complete genome	A	O32:H12	O32	H12	Not identified	Not identified	-	No	No	Commensal
GCA_032375165.1	R1	CP135712.1 Escherichia coli strain TUM1586 chromosome, complete genome	F	O2/O50:H4	O2/O50	H4	Group 2	Not identified	354	kpsMII	Yes	Other pathogenic
GCA_030347155.1	R1	CP126944.1 Escherichia coli O1:K1:H7 strain APEC E16002 chromosome, complete genome	B2	O1:H7	O1	H7	Group 2	K1	95	kpsMII_K1	Yes	APEC
GCA_029721055.1	R1	CP098940.1 Escherichia coli strain RHB47-C09 chromosome, complete genome	A	O7:H4	O7	H4	Group 2	Not identified	484	kpsMII	No	Commensal
GCA_018141265.1	R4	CP032078.1 Escherichia coli strain CT30 chromosome, complete genome	G	O111:H4	O111	H4	Not identified	Not identified	2085	No	No	Commensal
GCA_013425955.1	R1	CP059003.1 Escherichia coli strain 2D chromosome, complete genome	F	O45:H6	O45	H6	Not identified	Not identified	354	No	Yes	Other pathogenic
GCA_013889215.1	R2	CP057615.1 Escherichia coli strain RHB21-C03 chromosome, complete genome	E	O38:H39	O38	H39	Not identified	Not identified	645	No	No	Commensal
GCA_030019975.1	R2	CP125003.1 Escherichia coli strain KSE-B05 chromosome, complete genome	A	O89:H21	O89	H21	Not identified	Not identified	167	No	Yes	Other pathogenic
GCA_019357435.1	R1	CP067342.1 Escherichia coli strain ECJXMCRH7 chromosome, complete genome	A	O5:H4	O5	H4	Group 2	K5	93	kpsMII_K5	No	Commensal
GCA_036785845.1	K-12	CP145139.1 Escherichia coli strain CAVp367 chromosome, complete genome	B2	O25:H4	O25	H4	Not identified	Not identified	131	No	No	Commensal
GCA_004564035.1	R1	CP035498.1 Escherichia coli strain 04-00955 chromosome, complete genome	B2	O2:H6	O2	H6	Group 2	K5	141	kpsMII_K5	Yes	Other pathogenic
GCA_002967975.2	R2	CP086556.1 Escherichia coli strain ESY002 chromosome, complete genome	A	O89:-	O89	-	Not identified	Not identified	167	No	Yes	Other pathogenic
GCA_011045475.1	R2	CP033158.1 Escherichia coli strain CM IVRI KOL-1 chromosome, complete genome	A	O89:H9	O89	H9	Not identified	Not identified	167	No	No	Commensal
GCA_013888615.1	R1	CP057605.1 Escherichia coli strain RHB21-C07 chromosome, complete genome	B2	O2:H45	O2	H45	Not identified	Not identified	-	No	No	Commensal
GCA_002741575.1	R1	CP024275.1 Escherichia coli O6:H16 strain M9682-C1 chromosome, complete genome	A	O6:H16	O6	H16	Group 2	K15	4	kpsM_K15	Yes	Other pathogenic
GCA_036287665.1	R1	CP142930.1 Escherichia coli strain B20123 chromosome, complete genome	B2	O2/O50:H4	O2/O50	H4	Group 2	K1	95	kpsMII_K1	No	Commensal
GCA_021132235.1	R2	CP088649.1 Escherichia coli strain C16EC0692 chromosome, complete genome	A	-:H21	-	H21	Not identified	Not identified	10	No	Yes	Other pathogenic
GCA_014623205.1	R1	CP035768.1 Escherichia coli O145 strain RM11626-C1 chromosome, complete genome	D	O145:-	O145	-	Not identified	Not identified	-	No	No	Commensal
GCA_017164775.1	R3	CP062700.1 Escherichia coli O157:H7 strain Z1835 chromosome, complete genome	E	O157:H7	O157	H7	Not identified	Not identified	11	No	Yes	EHEC
GCA_024918015.1	R4	CP103521 Escherichia coli strain 2779 - blood draw same patient as MB9267 chromosome, complete genome	D	O102:H6	O102	H6	Group 2	K5	405	kpsMII_K5	Yes	Other pathogenic
GCA_001618365.1	K-12	CP015076.1 Escherichia coli strain Ecol_448, complete genome	B2	O16:H5	O16	H5	Group 2	K5	131	kpsMII_K5	Yes	Other pathogenic
GCA_017165375.1	R3	CP062766.1 Escherichia coli O157:H7 strain Z866 chromosome, complete genome	E	O157:H7	O157	H7	Not identified	Not identified	11	No	Yes	EHEC
GCA_963575575.1	R1	OY754443.1 Escherichia coli isolate F829 genome assembly, chromosome: 1	A	O49:H12	O49	H12	Not identified	Not identified	10	No	No	Commensal
GCA_036500285.1	R1	AP027648.1 Escherichia coli PSJ-36 DNA, complete genome	B1	O93:H10	O93	H10	Not identified	Not identified	6806	No	No	Commensal
GCA_024917535.1	R1	CP103589.1 Escherichia coli strain 4750 chromosome, complete genome	B2	O75:H5	O75	H5	Group 2	K1	1193	kpsMII_K1	Yes	Other pathogenic
GCA_022964815.1	K-12	CP095137.1 Escherichia coli strain Iso00225 chromosome, complete genome	B2	O16:H5	O16	H5	Group 2	K5	131	kpsMII_K5	No	Commensal
GCA_000599685.1	R4	CP007393.1 Escherichia coli strain ST2747, complete genome	D	-:H41	-	H41	Not identified	Not identified	6131	No	No	Commensal
GCA_003018855.1	R1	CP027373.1 Escherichia coli strain 05-3629 chromosome, complete genome	B1	O8:H16	O8	H16	Not identified	Not identified	2602	No	Yes	Other pathogenic
GCA_016889025.1	R1	CP069445.1 Escherichia coli strain FDAARGOS_1251 chromosome, complete genome	B2	O2:H6	O2	H6	Group 2	K1	998	kpsMII_K1	Yes	Other pathogenic
GCA_022493295.1	R1	CP028744.1 Escherichia coli strain A31 chromosome, complete genome	B1	-:H49	-	H49	Not identified	Not identified	-	No	No	Commensal
GCA_021132815.1	R1	CP088740.1 Escherichia coli strain B16EC0986 chromosome, complete genome	B2	O1:H7	O1	H7	Group 2	K1	6999	kpsMII_K1	Yes	Other pathogenic
GCA_021131105.1	K-12	CP088461 Escherichia coli strain E17EC0423 chromosome, complete genome	B2	O16:H5	O16	H5	Group 2	K5	131	kpsMII_K5	Yes	Other pathogenic
GCA_000474035.1	K-12	CP006698.1 Synthetic Escherichia coli C321.deltaA, complete sequence	A	O16:H48	O16	H48	Not identified	Not identified	10	No	No	Commensal
GCA_013827445.1	R1	CP057342.1 Escherichia coli strain RHB29-C16 chromosome, complete genome	B1	O45:H9	O45	H9	Not identified	Not identified	1086	No	No	Commensal
GCA_013201255.1	R1	CP053731 Escherichia coli strain CP55_Sichuan chromosome, complete genome	B1	O21:H25	O21	H25	Not identified	Not identified	971	No	No	Commensal
GCA_006777045.1	R4	CP041300.1 Escherichia coli O1:H42 strain CLSC36 chromosome, complete genome	F	O1:H42	O1	H42	Group 2	K5	648	kpsMII_K5	Yes	Other pathogenic
GCA_029717405.1	R1	CP099249.1 Escherichia coli strain RHB11-E4-C01 chromosome, complete genome	C	O8:H17	O8	H17	Not identified	Not identified	88	No	No	Commensal
GCA_024298505.1	R1	CP101240.1 Escherichia coli strain EC21Z-101 chromosome, complete genome	C	O8:H21	O8	H21	Not identified	Not identified	410	No	No	Commensal
GCA_010724935.1	K-12	AP022351 Escherichia coli E138 DNA, complete genome	B2	O16:H5	O16	H5	Not identified	Not identified	10605	No	No	Commensal
GCA_000019385.1	R1	CP000946.1 Escherichia coli ATCC 8739, complete genome	A	O146:H20	O146	H20	Not identified	Not identified	3021	No	No	Commensal
GCA_002953895.1	K-12	CP026361 Escherichia coli strain 1A chromosome, complete genome	A	O16:H48	O16	H48	Not identified	Not identified	10	No	No	Commensal
GCA_001420935.1	R3	CP013029.1 Escherichia coli strain 2012C-4227, complete genome	A	O165:H25	O165	H25	Not identified	Not identified	119	No	Yes	Other pathogenic
GCA_029719525.1	R1	CP099005.1 Escherichia coli strain RHB45-SO-C06 chromosome, complete genome	B1	O117/O107:H21	O117/O107	H21	Not identified	Not identified	155	No	No	Commensal
GCA_001651945.2	R3	CP015842.1 Escherichia coli O157:H7 strain FRIK2533, complete genome	E	O157:H7	O157	H7	Not identified	Not identified	11	No	Yes	EHEC
GCA_024399595.1	R1	CP101615.1 Escherichia coli strain DC71 chromosome, complete genome	C	O8:H9	O8	H9	Not identified	Not identified	410	No	Yes	Other pathogenic
GCA_021461595.1	R1	CP061239.1 Escherichia coli strain STEC506 chromosome, complete genome	A	O136:H20	O136	H20	Not identified	Not identified	398	No	No	Commensal
GCA_014169095.1	K-12	AP022064.1 Escherichia coli DNA, complete genome, strain: WP4-W18-ESBL-08	B2	O25:H4	O25	H4	Group 2	K5	131	kpsMII_K5	No	Commensal
GCA_016775845.1	R4	CP068805.1 Escherichia coli strain RIVM_C018567 chromosome, complete genome	D	O11:H30	O11	H30	Group 2	K5	38	kpsMII_K5	No	Commensal
GCA_026247825.1	K-12	CP110999.1 Escherichia coli strain J53-p133 chromosome, complete genome	A	O16:H48	O16	H48	Not identified	Not identified	10	No	Yes	Other pathogenic
GCA_023099705.2	K-12	CP101796.1 Escherichia coli strain EC626A1 chromosome, complete genome	A	O16:H32	O16	H32	Not identified	Not identified	1286	No	No	Commensal
GCF_009866925.2	R1	NZ_CP026929.2 Escherichia coli strain CFS3246 chromosome, complete genome	A	O9:H9	O9	H9	Not identified	Not identified	10	No	No	Commensal
GCA_017901015.1	R1	CP072787.1 Escherichia coli strain NC101 chromosome, complete genome	B2	O2:H6	O2	H6	Group 2	K1	998	kpsMII_K1	Yes	Other pathogenic
GCA_003018275.1	R1	CP027449.1 Escherichia coli strain 2014C-3097 chromosome, complete genome	B1	O181:H49	O181	H49	Not identified	Not identified	173	No	Yes	Other pathogenic
GCA_024300685.1	R3	CP101292.1 Escherichia coli strain 2003-3014 chromosome, complete genome	B1	O26:H11	O26	H11	Not identified	Not identified	21	No	Yes	Other pathogenic
GCA_026210715.1	K-12	CP110828.1 Mutant Escherichia coli strain eRWnaive1X, complete genome	A	O16:H48	O16	H48	Not identified	Not identified	10	No	No	Commensal
GCA_029718845.1	K-12	CP099068.1 Escherichia coli strain RHB43-SO-C01 chromosome, complete genome	A	O133:H4	O133	H4	Not identified	Not identified	10	No	No	Commensal
GCA_013893255.1	R1	CP057673.1 Escherichia coli strain RHB18-C12 chromosome, complete genome	E	-:H9	-	H9	Not identified	Not identified	8853	No	No	Commensal
GCA_963575325.1	R1	OY754349.1 Escherichia coli isolate F163 genome assembly, chromosome: 1	B1	O125:H19	O125	H19	Not identified	Not identified	1611	No	No	Commensal
GCA_013825525.1	R1	CP057302.1 Escherichia coli strain RHB30-C09 chromosome, complete genome	A	O9:H4	O9	H4	Not identified	Not identified	953	No	No	Commensal
GCA_030515535.1	R1	CP082091 Escherichia coli strain MS20645 chromosome, complete genome	B2	O18:H5	O18	H5	Not identified	Not identified	14	No	Yes	NMEC
GCA_017165035.1	R3	CP062729.1 Escherichia coli O157:H7 strain Z1811 chromosome, complete genome	E	O157:H7	O157	H7	Not identified	Not identified	11	No	Yes	EHEC
GCA_033802545.1	R2	CP138427.1 Escherichia coli strain 21EVA chromosome, complete genome	A	O27:H38	O27	H38	Not identified	Not identified	5951	No	No	Commensal
GCA_001513655.1	K-12	CP013837.1 Escherichia coli strain JJ1897, complete genome	B2	O25:H4	O25	H4	Group 2	K5	131	kpsMII_K5	Yes	Other pathogenic
GCA_029991185.1	K-12	CP124320.1 Escherichia coli strain AVS0754 chromosome, complete genome	B2	O16:H5	O16	H5	Group 2	K5	131	kpsMII_K5	Yes	Other pathogenic
GCA_013804065.1	R1	CP057014.1 Escherichia coli strain RHB40-C16 chromosome, complete genome	B2	O2:H45	O2	H45	Not identified	Not identified	-	No	No	Commensal
GCA_963575635.1	R1	OY754453.1 Escherichia coli isolate F95 genome assembly, chromosome: 1	A	O61:H11	O61	H11	Not identified	Not identified	48	No	No	Commensal
GCA_013783905.1	R1	CP056370.1 Escherichia coli strain RHBSTW-00646 chromosome, complete genome	B2	O6:H1	O6	H1	Group 2	K5	73	kpsMII_K5	No	Commensal
GCA_021132175.1	K-12	CP088641 Escherichia coli strain C16EC0786 chromosome, complete genome	B2	O16:H5	O16	H5	Group 2	K5	131	kpsMII_K5	Yes	Other pathogenic
GCA_002202175.1	K-12	CP021935.1 Escherichia coli strain AR_0055 chromosome, complete genome	B2	O25:H4	O25	H4	Group 2	Not identified	131	kpsMII	Yes	Other pathogenic
GCA_013374235.2	R2	AP023219.2 Escherichia coli M505 DNA, complete genome	A	O89:H21	O89	H21	Not identified	Not identified	8453	No	No	Commensal
GCA_001566675.1	K-12	CP014497.1 Escherichia coli strain ZH193, complete genome	B2	O25:H4	O25	H4	Group 2	K5	131	kpsMII_K5	Yes	Other pathogenic
GCA_003018135.1	R3	CP027472.1 Escherichia coli strain 2014C-3050 chromosome, complete genome	B1	O151/O118:H16	O151/O118	H16	Not identified	Not identified	21	No	No	Commensal
GCA_019443365.1	R1	CP080370.1 Escherichia coli strain PK5086 chromosome, complete genome	C	O8:H9	O8	H9	Not identified	Not identified	410	No	Yes	Other pathogenic
GCA_034532375.2	R1	CP142566.1 Escherichia coli strain ExPEC_A329 chromosome, complete genome	B1	O8:H23	O8	H23	Not identified	Not identified	224	No	Yes	Other ExPEC
GCA_009648495.1	K-12	CP045741 Escherichia coli strain DH5alpha chromosome, complete genome	A	O16:H48	O16	H48	Not identified	Not identified	1060	No	No	Commensal
GCA_001971765.1	R4	CP019359.1 Escherichia coli strain XH990, complete genome	D	O86:H51	O86	H51	Not identified	Not identified	1011	No	Yes	Other pathogenic
GCA_029719665.1	R4	CP099020.1 Escherichia coli strain RHB45-C21 chromosome, complete genome	A	O3:H38	O3	H38	Not identified	Not identified	1638	No	No	Commensal
GCA_020023255.1	K-12	CP076404.1 Escherichia coli strain K-12 substr. AB1157 chromosome, complete genome	A	O16:H48	O16	H48	Not identified	Not identified	10	No	No	Commensal
GCA_010092405.1	R3	CP048025.1 Escherichia coli strain GZEC065 chromosome, complete genome	B1	-:H25	-	H25	Not identified	Not identified	156	No	Yes	Other pathogenic
GCA_030996525.1	R1	CP115365.1 Escherichia coli strain CUVET19-1426 chromosome, complete genome	A	O9:H4	O9	H4	Not identified	Not identified	-	No	No	Commensal
GCA_021534905.1	R1	CP091020.1 Escherichia coli strain STEC308 chromosome, complete genome	C	O8:H9	O8	H9	Not identified	Not identified	23	No	No	Commensal
GCA_029717745.1	R1	CP099279.1 Escherichia coli strain RHB05-SO-C06 chromosome, complete genome	B1	O153/O178:H8	O153/O178	H8	Not identified	Not identified	9463	No	No	Commensal
GCA_036495545.1	R4	AP027512.1 Escherichia coli LR-28 DNA, complete genome	F	-:H42	-	H42	Not identified	Not identified	-	No	No	Commensal
GCA_902810285.1	R1	LR778140.1 Escherichia coli isolate SC406 genome assembly, chromosome: omosome1	B1	O39:H21	O39	H21	Not identified	Not identified	58	No	No	Commensal
GCA_021166415.1	R3	CP089034.1 Escherichia coli O157:H7 strain 6535NalR chromosome, complete genome	E	O157:H7	O157	H7	Not identified	Not identified	11	No	Yes	EHEC
GCA_002220215.1	R1	CP022393.1 Escherichia coli strain E62 chromosome, complete genome	B1	O178/O153:H7	O178/O153	H7	Not identified	Not identified	2521	No	No	Commensal
GCA_023658405.1	K-12	CP098219.1 Escherichia coli strain Z0117EC0013 chromosome, complete genome	B2	O16:H5	O16	H5	Group 2	K5	131	kpsMII_K5	No	Commensal
GCA_025399095.1	R3	CP104645.1 Escherichia coli strain PNUSAE019785 chromosome, complete genome	E	O157:H7	O157	H7	Not identified	Not identified	11	No	No	Commensal
GCA_021131245.1	K-12	CP088485.1 Escherichia coli strain E17EC0107 chromosome, complete genome	B2	O25:H4	O25	H4	Group 2	K5	131	kpsMII_K5	Yes	Other pathogenic
GCA_036495745.1	R2	AP027515.1 Escherichia coli LR-29-1 DNA, complete genome	A	-:H6	-	H6	Not identified	Not identified	6094	No	No	Commensal
GCA_035609265.1	R1	CP141196.1 Escherichia coli strain 673 chromosome, complete genome	B1	O8:H19	O8	H19	Not identified	Not identified	1431	No	No	Commensal
GCA_003017615.1	R1	CP027310.1 Escherichia coli strain 2014C-4135 chromosome, complete genome	B1	O113:H21	O113	H21	Not identified	Not identified	56	No	Yes	Other pathogenic
GCA_012278675.1	K-12	CP041284.1 Escherichia coli strain 54 chromosome, complete genome	A	O5:H32	O5	H32	Not identified	Not identified	761	No	No	Commensal
GCA_900088105.2	R1	LT594504.1 Escherichia coli isolate E. coli RL465 genome assembly, chromosome: RL465_chromosome	C	O8:H9	O8	H9	Not identified	Not identified	410	No	No	Commensal
GCA_021132955.1	R4	CP088773.1 Escherichia coli strain B16EC0771 chromosome, complete genome	D	O86:H18	O86	H18	Group 2	K5	38	kpsMII_K5	Yes	Other pathogenic
GCA_021131045.1	K-12	CP088452.1 Escherichia coli strain F16EC0052 chromosome, complete genome	B2	O25:H4	O25	H4	Group 2	Not identified	131	kpsMII	Yes	Other pathogenic
GCA_013735655.1	R1	CP056412.1 Escherichia coli strain RHBSTW-00531 chromosome, complete genome	A	O166:H25	O166	H25	Not identified	Not identified	635	No	No	Commensal
GCA_027925825.1	R3	AP027191 Escherichia coli O26:H11 10153 DNA, complete genome	B1	O26:H11	O26	H11	Not identified	Not identified	21	No	Yes	Other pathogenic
GCA_034533575.2	R1	CP142548.1 Escherichia coli strain ExPEC_A382 chromosome, complete genome	C	O34:H9	O34	H9	Not identified	Not identified	410	No	Yes	Other ExPEC
GCA_013741855.1	R3	CP056608.1 Escherichia coli strain RHBSTW-00320 chromosome, complete genome	B1	O126:H27	O126	H27	Not identified	Not identified	200	No	No	Commensal
GCA_003018335.1	R3	CP027579.1 Escherichia coli strain 2013C-4282 chromosome, complete genome	cryptic	O17:H45	O17	H45	Group 2	Not identified	7083	kpsMII	Yes	Other pathogenic
GCA_011853505.2	R3	CP088026.1 Escherichia coli strain 811035 chromosome, complete genome	E	O157:H7	O157	H7	Not identified	Not identified	11	No	No	Commensal
GCA_013814285.1	R4	CP057123.1 Escherichia coli strain RHB36-C20 chromosome, complete genome	E	-:-	-	-	Not identified	Not identified	1300	No	No	Commensal
GCA_017088485.1	R1	CP070930.1 Escherichia coli strain 30COLEC chromosome, complete genome	A	O21:H25	O21	H25	Not identified	Not identified	2325	No	No	Commensal
GCA_029718065.1	R3	CP099134.1 Escherichia coli strain RHB31-E3-C03 chromosome, complete genome	B1	O185:H2	O185	H2	Not identified	Not identified	1146	No	No	Commensal
GCA_016775905.1	R3	CP068828.1 Escherichia coli strain RIVM_C030443 chromosome, complete genome	D	O15:H18	O15	H18	Group 2	K5	69	kpsMII_K5	No	Commensal
GCA_900186905.1	R1	LT906474.1 Escherichia coli strain NCTC122 genome assembly, chromosome: 1	A	-:H19	-	H19	Not identified	Not identified	1721	No	No	Commensal
GCA_008065435.1	R1	CP042298.1 Escherichia coli strain RM9088 chromosome, complete genome	A	O109:H48	O109	H48	Not identified	Not identified	-	No	No	Commensal
GCA_016944695.1	R4	CP063499.1 Escherichia coli strain EH10-18-47 chromosome, complete genome	A	O147:H40	O147	H40	Not identified	Not identified	165	No	Yes	Other pathogenic
GCA_963575435.1	R1	OY754398.1 Escherichia coli isolate F437 genome assembly, chromosome: 1	B1	O8:H25	O8	H25	Not identified	Not identified	58	No	No	Commensal
GCA_028743375.1	K-12	CP117962.1 Escherichia coli strain JM109 chromosome, complete genome	A	O16:H48	O16	H48	Not identified	Not identified	10	No	No	Commensal
GCA_011330935.2	K-12	CP049077.2 Escherichia coli strain p11A chromosome, complete genome	B2	O25:H4	O25	H4	Group 2	K5	131	kpsMII_K5	Yes	Other pathogenic
GCA_017165235.1	R3	CP062746.1 Escherichia coli O157:H7 strain Z1504 chromosome, complete genome	E	O157:H7	O157	H7	Not identified	Not identified	11	No	Yes	EHEC
GCA_020540965.1	R2	CP085060.1 Escherichia coli strain P30_L1_05.20 chromosome, complete genome	A	O89:H9	O89	H9	Not identified	Not identified	167	No	No	Commensal
GCA_020868245.1	R1	CP086391 Escherichia coli strain 1585m1 chromosome, complete genome	B1	O100:H25	O100	H25	Not identified	Not identified	58	No	No	Commensal
GCA_024918155.1	R4	CP103673.1 Escherichia coli strain 4069 chromosome, complete genome	D	O86:H18	O86	H18	Group 2	K5	38	kpsMII_K5	Yes	Other pathogenic
GCA_021132375.1	R3	CP088665.1 Escherichia coli strain C16EC0470 chromosome, complete genome	D	O15:H1	O15	H1	Group 2	K52	393	kpsMII_K52	Yes	Other pathogenic
GCA_002741435.1	R4	CP024223.1 Escherichia coli O169:H41 strain 2014EL-1345-2 chromosome, complete genome	E	O169:H41	O169	H41	Not identified	Not identified	182	No	No	Commensal
GCA_036287725.1	K-12	CP142953.1 Escherichia coli strain EC190759 chromosome, complete genome	B2	O16:H5	O16	H5	Group 2	K5	131	kpsMII_K5	No	Commensal
GCA_007997855.1	R3	CP042599.1 Escherichia coli strain NCYU-29-69 chromosome, complete genome	D	O15:H18	O15	H18	Group 2	K5	-	kpsMII_K5	Yes	Other pathogenic
GCA_023205415.1	R1	CP048609.1 Escherichia coli strain STEFF_1 chromosome, complete genome	F	O11:H25	O11	H25	Group 2	K5	457	kpsMII_K5	No	Commensal
GCA_013893055.1	R1	CP057669.1 Escherichia coli strain RHB18-C18 chromosome, complete genome	B1	-:H21	-	H21	Not identified	Not identified	155	No	No	Commensal
GCA_026210515.1	K-12	CP110816.1 Escherichia coli strain THB42-F5 chromosome, complete genome	A	O16:H48	O16	H48	Not identified	Not identified	10	No	No	Commensal
GCA_003018915.1	R3	CP027388.1 Escherichia coli strain 2011C-4251 chromosome, complete genome	B1	O45:H2	O45	H2	Not identified	Not identified	17	No	Yes	Other pathogenic
GCA_016903535.1	R3	CP069945.1 Escherichia coli strain FDAARGOS_1373 chromosome, complete genome	B2	O131:H45	O131	H45	Not identified	Not identified	491	No	Yes	Other pathogenic
GCA_024917475.1	R4	CP103633.1 Escherichia coli strain 2900 chromosome, complete genome	D	O102:H6	O102	H6	Group 2	K5	405	kpsMII_K5	Yes	Other pathogenic
GCA_013891425.1	R3	CP057640.1 Escherichia coli strain RHB19-C23 chromosome, complete genome	B1	O172:H28	O172	H28	Not identified	Not identified	5614	No	No	Commensal
GCA_029719725.1	R1	CP099032.1 Escherichia coli strain RHB45-C09 chromosome, complete genome	A	O166:H11	O166	H11	Not identified	Not identified	-	No	No	Commensal
GCA_013806305.1	K-12	CP057040.1 Escherichia coli strain RHB39-C22 chromosome, complete genome	A	-:H32	-	H32	Not identified	Not identified	3476	No	No	Commensal
GCA_007998105.1	R1	CP042638.1 Escherichia coli strain NCYU-24-74 chromosome, complete genome	B1	O46/O134/O8:H21	O46/O134/O8	H21	Not identified	Not identified	-	No	Yes	Other pathogenic
GCA_003018075.1	R3	CP027445.1 Escherichia coli strain 2013C-3492 chromosome, complete genome	A	O172:H25	O172	H25	Not identified	Not identified	660	No	Yes	Other pathogenic
GCA_015571875.1	R3	CP062895.1 Escherichia coli strain Res13-Lact-ER02-39 chromosome, complete genome	A	-:H4	-	H4	Not identified	Not identified	761	No	Yes	Other pathogenic
GCA_002945135.3	R2	CP026580.3 Escherichia coli strain WCHEC005237 chromosome, complete genome	A	O89:H9	O89	H9	Not identified	Not identified	167	No	No	Commensal
GCA_021131305.1	K-12	CP088494.1 Escherichia coli strain E17EC0036 chromosome, complete genome	B2	O25:H4	O25	H4	Not identified	Not identified	131	No	Yes	Other pathogenic
GCA_024298705.1	R1	CP101257.1 Escherichia coli strain EC21Z-078 chromosome, complete genome	C	O8:H21	O8	H21	Not identified	Not identified	410	No	No	Commensal
GCA_029717605.1	R4	CP099266.1 Escherichia coli strain RHB08-E3-C08 chromosome, complete genome	E	O138:H48	O138	H48	Not identified	Not identified	219	No	No	Commensal
GCA_030169635.1	R4	CP104629.1 Escherichia coli strain AHM21C2872I chromosome, complete genome	D	O11:H16	O11	H16	Not identified	Not identified	1011	No	No	Commensal
GCA_022869985.1	R3	CP064387.1 Escherichia coli O104:H4 strain PartB-EcoliO104H4-RM8376 chromosome, complete genome	B1	O104:H4	O104	H4	Not identified	Not identified	678	No	No	Commensal
GCA_029625115.1	R3	CP121149.1 Escherichia coli strain E14 chromosome, complete genome	B1	O15:H10	O15	H10	Not identified	Not identified	101	No	No	Commensal
GCA_036495405.1	R1	AP027506.1 Escherichia coli LR-27 DNA, complete genome	A	O25:H20	O25	H20	Group 3	K98	48	kpsMIII_K98	No	Commensal
GCA_003017555.1	R3	CP027307.1 Escherichia coli strain 2015C-3108 chromosome, complete genome	B1	O111:H8	O111	H8	Not identified	Not identified	16	No	Yes	Other pathogenic
GCA_021534845.1	R1	CP091016.1 Escherichia coli strain STEC306 chromosome, complete genome	C	O8:H9	O8	H9	Not identified	Not identified	23	No	No	Commensal
GCA_030996465.1	R1	CP115356.1 Escherichia coli strain CUVET16-707 chromosome, complete genome	B2	O4:H5	O4	H5	Group 3	K96	12	kpsMIII_K96	No	Commensal
GCA_020684805.1	R2	CP085517.1 Escherichia coli strain QH20-4D3-1 chromosome, complete genome	A	O145:H10	O145	H10	Not identified	Not identified	10	No	No	Commensal
GCA_030515475.1	R1	CP082083.1 Escherichia coli strain MS20654 chromosome, complete genome	B2	O18:H7	O18	H7	Group 2	K1	95	kpsMII_K1	Yes	NMEC
GCA_024917735.1	R1	CP103533.1 Escherichia coli strain 4238 chromosome, complete genome	C	O15:H6	O15	H6	Not identified	Not identified	410	No	Yes	Other pathogenic
GCA_013806925.1	R3	CP057057.1 Escherichia coli strain RHB39-C17 chromosome, complete genome	E	O172:H45	O172	H45	Not identified	Not identified	1508	No	No	Commensal
GCA_036500085.1	R1	AP027642.1 Escherichia coli PSJ-32-1 DNA, complete genome	A	O99:H5	O99	H5	Not identified	Not identified	48	No	No	Commensal
GCA_018075285.1	R1	CP072976.1 Escherichia coli strain EC2341 chromosome, complete genome	C	-:H9	-	H9	Not identified	Not identified	410	No	Yes	Other pathogenic
GCA_008064955.1	R3	CP042950.1 Escherichia coli strain ATCC 51435 chromosome, complete genome	B1	O91:H21	O91	H21	Not identified	Not identified	442	No	Yes	Other pathogenic
GCA_029718905.1	K-12	CP099072.1 Escherichia coli strain RHB43-SE-C04 chromosome, complete genome	A	O133:H4	O133	H4	Not identified	Not identified	10	No	No	Commensal
GCA_030995245.1	R4	CP115330.1 Escherichia coli strain CUVET16-394 chromosome, complete genome	D	O1:H15	O1	H15	Group 2	K5	38	kpsMII_K5	No	Commensal
GCA_033098385.1	R1	CP135957.1 Escherichia coli strain MS1657 chromosome, complete genome	B2	O2:H1	O2	H1	Group 2	K1	429	kpsMII_K1	Yes	Other pathogenic
GCA_019047745.1	R4	CP077250.1 Escherichia coli strain FDAARGOS_1381 chromosome, complete genome	F	O1:H6	O1	H6	Group 2	K5	648	kpsMII_K5	Yes	Other pathogenic
GCA_026210655.1	K-12	CP110825.1 Mutant Escherichia coli strain eRWdiff2X, complete genome	A	O16:H48	O16	H48	Not identified	Not identified	10	No	No	Commensal
GCA_006352265.1	R1	CP040067.1 Escherichia coli strain A1_181 chromosome, complete genome	C	-:H21	-	H21	Not identified	Not identified	410	No	No	Commensal
GCA_021132035.1	R3	CP088617.1 Escherichia coli strain C17EC0264 chromosome, complete genome	D	O17/O77/O44/O106:H18	O17/O77/O44/O106	H18	Not identified	Not identified	69	No	Yes	Other pathogenic
GCA_018966845.1	R3	CP076646.1 Escherichia coli strain GD33 chromosome, complete genome	A	O79:H11	O79	H11	Not identified	Not identified	48	No	No	Commensal
GCA_021133435.1	R1	CP088855.1 Escherichia coli strain A16EC0321 chromosome, complete genome	B2	O4:H5	O4	H5	Group 3	K96	12	kpsMIII_K96	Yes	Other pathogenic
GCA_016404485.2	R3	CP075632.1 Escherichia coli strain 2018-166 chromosome, complete genome	B1	O91:H14	O91	H14	Not identified	Not identified	9700	No	No	Commensal
GCA_033802405.1	R1	CP138393.1 Escherichia coli strain 101EVA chromosome, complete genome	B1	O100:H25	O100	H25	Not identified	Not identified	683	No	No	Commensal
GCA_001183665.1	K-12	CP012126.1 Escherichia coli strain DH1Ec104, complete genome	A	O16:H48	O16	H48	Not identified	Not identified	1060	No	No	Commensal
GCA_022558785.1	R1	CP060908.1 Escherichia coli strain EC19 chromosome, complete genome	C	-:H9	-	H9	Not identified	Not identified	410	No	Yes	Other pathogenic
GCA_035974155.1	R4	CP142440.1 Escherichia coli strain Case 4 chromosome, complete genome	D	O86:H18	O86	H18	Group 2	K5	38	kpsMII_K5	Yes	Other pathogenic
GCA_036507175.1	K-12	AP027873.1 Escherichia coli 2018-02-2CC DNA, complete genome	A	-:H32	-	H32	Not identified	Not identified	10	No	No	Commensal
GCA_030707995.1	K-12	CP107178.1 Escherichia coli strain R6 chromosome, complete genome	B2	O25:H4	O25	H4	Group 2	K5	131	kpsMII_K5	No	Commensal
GCA_008727135.1	R3	CP044140.1 Escherichia coli O157 strain AR-0430 chromosome, complete genome	E	O157:H7	O157	H7	Not identified	Not identified	11	No	Yes	EHEC
GCA_013167815.1	R3	CP038376.1 Escherichia coli O157:H7 strain F1273 chromosome, complete genome	E	O157:H7	O157	H7	Not identified	Not identified	11	No	Yes	EHEC
GCA_021366055.1	R4	CP088889.1 Escherichia coli strain D17EC0331 chromosome, complete genome	F	O2/O50:H42	O2/O50	H42	Group 2	Not identified	648	kpsMII	Yes	Other pathogenic
GCA_013340785.1	R4	AP023190.1 Escherichia coli TUM18530 DNA, complete genome	D	O124/O164:H45	O124/O164	H45	Not identified	Not identified	1011	No	No	Commensal
GCA_003667405.1	R1	CP032989.1 Escherichia coli strain W2-5 chromosome, complete genome	B1	O9:H19	O9	H19	Not identified	Not identified	162	No	No	Commensal
GCA_025723205.1	R1	CP096902.1 Escherichia coli strain RSHH22 chromosome, complete genome	B1	O113:H21	O113	H21	Not identified	Not identified	223	No	No	Commensal
GCA_029721255.1	R1	CP098979.1 Escherichia coli strain RHB46-C16 chromosome, complete genome	A	O184:H11	O184	H11	Not identified	Not identified	48	No	No	Commensal
GCA_002393365.1	R3	CP023535.1 Escherichia coli strain FDAARGOS_403 chromosome, complete genome	B1	O104:H4	O104	H4	Not identified	Not identified	678	No	Yes	Other pathogenic
GCA_003443795.1	R3	CP029687.1 Escherichia coli strain E706 chromosome, complete genome	A	O5:H11	O5	H11	Not identified	Not identified	48	No	No	Commensal
GCA_035582475.1	R3	CP141591 Escherichia coli strain W24 chromosome, complete genome	B1	O153/O178:H19	O153/O178	H19	Not identified	Not identified	443	No	No	Commensal
GCA_016834895.1	R3	CP051837.1 Escherichia coli O157:H7 strain FLT_2007G chromosome, complete genome	E	O157:H7	O157	H7	Not identified	Not identified	11	No	Yes	EHEC
GCA_030037135.1	K-12	CP124481 Escherichia coli strain AVS0756 chromosome, complete genome	B2	O16:H5	O16	H5	Group 2	K5	131	kpsMII_K5	Yes	Other pathogenic
GCA_029319085.1	R3	CP119746.1 Escherichia coli strain E15 chromosome, complete genome	B1	O15:H10	O15	H10	Not identified	Not identified	101	No	No	Commensal
GCA_030389925.1	R4	CP128970.1 Escherichia coli strain TUM1886 chromosome, complete genome	D	O15:H6	O15	H6	Group 2	K5	6731	kpsMII_K5	Yes	Other pathogenic
GCA_018972045.1	K-12	CP069386.1 Escherichia coli strain XH1815 chromosome, complete genome	A	O16:H48	O16	H48	Not identified	Not identified	10	No	Yes	Other pathogenic
GCA_027944655.1	R1	CP116088.1 Escherichia coli strain DETEC-S565 chromosome, complete genome	B1	-:H7	-	H7	Not identified	Not identified	196	No	No	Commensal
GCA_009905115.1	R1	CP047571 Escherichia coli strain 2EC1 chromosome, complete genome	A	-:H26	-	H26	Not identified	Not identified	4977	No	No	Commensal
GCA_013797045.1	R1	CP056894.1 Escherichia coli strain RHBSTW-00046 chromosome, complete genome	B1	O8:H30	O8	H30	Not identified	Not identified	58	No	No	Commensal
GCA_023653885.1	K-12	CP084207.1 Escherichia coli strain EC2648-R1-1 chromosome, complete genome	A	O16:H48	O16	H48	Not identified	Not identified	10	No	No	Commensal
GCA_013167235.1	R3	CP038292.1 Escherichia coli O157:H7 strain TB21-1 chromosome, complete genome	E	O157:H7	O157	H7	Not identified	Not identified	11	No	Yes	EHEC
GCA_000978815.2	R3	CP076232.1 Escherichia coli O157:H7 strain 7.1_Anguil chromosome, complete genome	E	-:H7	-	H7	Not identified	Not identified	11	No	Yes	EHEC
GCA_030908685.1	R3	CP133124.1 Escherichia coli O157:H7 strain PNUSAE146742 chromosome, complete genome	E	O157:H7	O157	H7	Not identified	Not identified	11	No	No	Commensal
GCA_030296255.1	R4	AP027436.1 Escherichia coli EC571 DNA, complete genome	D	O139:H1	O139	H1	Group 2	Not identified	1	kpsMII	No	Commensal
GCA_013900265.1	R3	CP057980.1 Escherichia coli strain RHB06-C20 chromosome, complete genome	B1	O142:H38	O142	H38	Not identified	Not identified	154	No	No	Commensal
GCA_016942535.1	R3	CP063349.1 Escherichia coli strain BS15R-A chromosome, complete genome	B1	-:H7	-	H7	Not identified	Not identified	278	No	Yes	Other pathogenic
GCA_015139375.1	R4	AP022540.1 Escherichia coli THO-010 DNA, complete genome	D	O130:H10	O130	H10	Not identified	Not identified	1011	No	No	Commensal
GCA_016458885.1	R3	CP066759.1 Escherichia coli O157:H7 strain ECP19-198 chromosome, complete genome	E	O157:H7	O157	H7	Not identified	Not identified	11	No	Yes	EHEC
GCA_022220385.1	K-12	CP092037.1 Escherichia coli strain MG1655-377GD chromosome, complete genome	A	-:-	-	-	Not identified	Not identified	10	No	No	Commensal
GCA_030347015.1	R4	CP126952.1 Escherichia coli O78:H4 strain APEC E12049 chromosome, complete genome	G	O78:H4	O78	H4	Not identified	Not identified	-	No	Yes	APEC
GCA_030625705.1	R1	CP101741 Escherichia coli strain FY26 chromosome, complete genome	B2	O2/O50:H4	O2/O50	H4	Group 2	K1	95	kpsMII_K1	No	Commensal
GCA_022494805.1	R4	CP091703.1 Escherichia coli strain KOr021 chromosome, complete genome	D	O86:H18	O86	H18	Group 2	K5	38	kpsMII_K5	Yes	Other pathogenic
GCA_004118915.1	R3	CP035366.1 Escherichia coli O157:H7 strain C1-057 chromosome, complete genome	E	O157:H7	O157	H7	Not identified	Not identified	11	No	Yes	EHEC
GCA_030035545.1	R1	CP122451 Escherichia coli strain 82.0312 chromosome, complete genome	B2	O6:H7	O6	H7	Group 2	Not identified	625	kpsMII	No	Commensal
GCA_004564175.1	R4	CP020495.1 Escherichia coli strain 103 chromosome, complete genome	D	O102:H6	O102	H6	Group 2	K5	405	kpsMII_K5	Yes	Other pathogenic
GCA_030717505.1	R4	CP132020.1 Escherichia coli strain JCH8249 chromosome, complete genome	D	O86:H18	O86	H18	Group 2	K5	38	kpsMII_K5	Yes	Other pathogenic
GCA_904831825.1	R1	LR882997.1 Escherichia coli isolate L3_E36_ETEC genome assembly, chromosome: 1	B1	O78:H12	O78	H12	Not identified	Not identified	173	No	Yes	ETEC
GCA_030019835.1	R2	CP124986.1 Escherichia coli strain KSE-D08 chromosome, complete genome	A	O89:H10	O89	H10	Not identified	Not identified	10	No	Yes	Other pathogenic
GCA_013900125.1	R1	CP057964.1 Escherichia coli strain RHB07-C22 chromosome, complete genome	B1	O121:H7	O121	H7	Not identified	Not identified	5082	No	No	Commensal
GCA_900636795.1	R1	LR134315.1 Escherichia coli strain NCTC9064 genome assembly, chromosome: 1	B1	O64:H19	O64	H19	Not identified	Not identified	2952	No	No	Commensal
GCA_014770655.1	R1	CP061749.1 Escherichia coli O15:H12 strain 2273-PO3 chromosome, complete genome	A	O15:H12	O15	H12	Not identified	Not identified	399	No	No	Commensal
GCA_013798625.1	K-12	CP056914.1 Escherichia coli strain RHBSTW-00004 chromosome, complete genome	B2	O25:H4	O25	H4	Group 2	Not identified	131	kpsMII	No	Commensal
GCA_029542125.1	R1	CP110511 Escherichia coli strain ws5-3 chromosome, complete genome	B1	O5:H20	O5	H20	Not identified	Not identified	4538	No	Yes	Other pathogenic
GCA_025997115.1	K-12	AP026479.1 Escherichia coli TUM2809 DNA, complete genome	B2	O25:H4	O25	H4	Not identified	Not identified	131	No	No	Commensal
GCA_030296115.1	R4	AP027408.1 Escherichia coli EC507 DNA, complete genome	U/cryptic	O148:H30	O148	H30	Not identified	Not identified	-	No	No	Commensal
GCA_030384745.1	R1	CP128581 Escherichia coli strain VG888-46E9 chromosome, complete genome	A	O25:H30	O25	H30	Not identified	Not identified	45	No	No	Commensal
GCA_034424275.1	R4	CP139953.1 Escherichia coli strain Nord1 chromosome, complete genome	D	O2/O50:H30	O2/O50	H30	Group 2	K5	38	kpsMII_K5	No	Commensal
GCA_001999185.1	K-12	CP019629.1 Escherichia coli strain MGY chromosome, complete genome	A	O16:H48	O16	H48	Not identified	Not identified	10	No	No	Commensal
GCA_013167175.1	R3	CP038287.1 Escherichia coli O157:H7 strain TX 376-2 chromosome, complete genome	E	O157:H7	O157	H7	Not identified	Not identified	11	No	Yes	EHEC
GCA_030036675.1	K-12	CP124513.1 Escherichia coli strain AVS0366 chromosome, complete genome	B2	O16:H5	O16	H5	Group 2	K5	131	kpsMII_K5	Yes	Other pathogenic
GCA_904866455.1	K-12	LR890693.1 Escherichia coli isolate MSB1_4E-sc-2280348 genome assembly, chromosome: 1	B2	O25:H4	O25	H4	Group 2	K5	131	kpsMII_K5	No	Commensal
GCA_030162015.2	R3	AP027953.1 Escherichia coli VE-F5 DNA, complete genome	A	O9:H9	O9	H9	Not identified	Not identified	10	No	No	Commensal
GCA_036507815.1	R4	AP027889.1 Escherichia coli 2018-06-4CC DNA, complete genome	A	O80:-	O80	-	Not identified	Not identified	189	No	No	Commensal
GCA_001900295.1	R4	CP010116.1 Escherichia coli strain C1, complete genome	D	O153:H9	O153	H9	Not identified	Not identified	38	No	No	Commensal
GCA_001900395.1	R1	CP010151 Escherichia coli strain D8, complete genome	B2	O4:H5	O4	H5	Group 2	Not identified	12	kpsMII	No	Commensal
GCA_028473865.1	R1	CP103329.1 Escherichia coli strain ZY22049 chromosome, complete genome	C	O78:H9	O78	H9	Not identified	Not identified	410	No	Yes	Other pathogenic
GCA_018972205.1	K-12	CP076687.1 Escherichia coli strain S22EC chromosome, complete genome	B2	O25:H4	O25	H4	Group 2	K5	131	kpsMII_K5	No	Commensal
GCA_009432795.1	R3	CP040313.1 Escherichia coli strain M7638 chromosome, complete genome	E	O157:H7	O157	H7	Not identified	Not identified	11	No	No	Commensal
GCA_013885155.1	R3	CP057539.1 Escherichia coli strain RHB23-C06 chromosome, complete genome	B1	O112:H16	O112	H16	Not identified	Not identified	1723	No	No	Commensal
GCA_009905355.1	K-12	CP047594.1 Escherichia coli strain LD27-1 chromosome, complete genome	A	O13/O135:H48	O13/O135	H48	Not identified	Not identified	10	No	Yes	Other pathogenic
GCA_013167075.1	K-12	CP053607.1 Escherichia coli strain NEB5-alpha_F'Iq chromosome, complete genome	A	O16:H48	O16	H48	Not identified	Not identified	1060	No	No	Commensal
GCA_027945015.1	R1	CP116191 Escherichia coli strain DETEC-E1070 chromosome, complete genome	B2	O75:H5	O75	H5	Group 2	K1	1193	kpsMII_K1	No	Commensal
GCA_013897395.1	R3	CP057767.1 Escherichia coli strain RHB15-C23 chromosome, complete genome	B1	O10:H19	O10	H19	Not identified	Not identified	1623	No	No	Commensal
GCA_030036775.1	K-12	CP124498.1 Escherichia coli strain AVS0655 chromosome, complete genome	B2	O16:H5	O16	H5	Group 2	K5	131	kpsMII_K5	Yes	Other pathogenic
GCA_001677515.1	R4	CP013662.1 Escherichia coli strain 08-00022, complete genome	A	O136:H16	O136	H16	Not identified	Not identified	329	No	No	Commensal
GCA_019211745.1	R1	CP078137.1 Escherichia coli strain Sx181-0-1 chromosome, complete genome	B1	O8:H7	O8	H7	Not identified	Not identified	196	No	No	Commensal
GCA_019970955.1	R1	CP073719.1 Escherichia coli strain CX12 chromosome, complete genome	A	O8:H21	O8	H21	Not identified	Not identified	3202	No	No	Commensal
GCA_025676805.2	R2	CP114337.1 Escherichia coli strain 2022CK-00554 chromosome, complete genome	A	O89:H10	O89	H10	Not identified	Not identified	167	No	Yes	Other pathogenic
GCA_013922965.1	R1	CP058036.1 Escherichia coli strain RHB03-C08 chromosome, complete genome	A	-:H4	-	H4	Not identified	Not identified	-	No	No	Commensal
GCA_013900025.1	R4	CP057951 Escherichia coli strain RHB08-C24 chromosome, complete genome	E	-:-	-	-	Not identified	Not identified	1300	No	No	Commensal
GCA_036505115.1	R1	AP027807.1 Escherichia coli 2017.12.01CC DNA, complete genome	A	O25:H11	O25	H11	Not identified	Not identified	-	No	No	Commensal
GCA_000931565.1	K-12	CP010876.1 Escherichia coli strain MNCRE44, complete genome	B2	O25:H4	O25	H4	Not identified	Not identified	131	No	No	Commensal
GCA_030019935.1	R2	CP124995.1 Escherichia coli strain KSE-C11 chromosome, complete genome	A	O89:H21	O89	H21	Not identified	Not identified	167	No	Yes	Other pathogenic
GCA_013797825.1	R3	CP056902.1 Escherichia coli strain RHBSTW-00014 chromosome, complete genome	B1	O126:H27	O126	H27	Not identified	Not identified	200	No	No	Commensal
GCA_018141225.1	R4	CP032066.1 Escherichia coli strain E166 chromosome, complete genome	G	-:H28	-	H28	Not identified	Not identified	117	No	No	Commensal
GCA_002967935.2	R2	CP086342.1 Escherichia coli strain ESY001 chromosome, complete genome	A	O89:-	O89	-	Not identified	Not identified	167	No	Yes	Other pathogenic
GCA_013832805.1	K-12	CP057435.1 Escherichia coli strain RHB27-C02 chromosome, complete genome	A	-:H48	-	H48	Not identified	Not identified	10	No	No	Commensal
GCA_025946585.1	R4	CP109874.1 Escherichia coli strain EC488 chromosome, complete genome	F	O153:H6	O153	H6	Group 2	K5	648	kpsMII_K5	Yes	Other pathogenic
GCA_001020945.2	K-12	CP011342.2 Escherichia coli K-12 GM4792 Lac+, complete genome	A	O16:H48	O16	H48	Not identified	Not identified	10	No	No	Commensal
GCA_020388055.1	R1	CP073624.1 Escherichia coli strain AW1.7 chromosome, complete genome	A	O128:H12	O128	H12	Not identified	Not identified	6002	No	No	Commensal
GCA_002078275.1	R1	CP014641 Escherichia coli strain BLK9, complete genome	A	-:-	-	-	Not identified	Not identified	93	No	No	Commensal
GCA_014295295.1	K-12	CP060065.1 Escherichia coli strain G5 chromosome, complete genome	A	-:H4	-	H4	Not identified	Not identified	10	No	No	Commensal
GCA_030347115.1	R1	CP126940.1 Escherichia coli O2:K1:H7 strain APEC E18055 chromosome, complete genome	B2	O2/O50:H7	O2/O50	H7	Group 2	K1	95	kpsMII_K1	Yes	APEC
GCA_003812945.1	R4	CP033850.1 Escherichia coli strain FDAARGOS_497 chromosome, complete genome	F	O1:H6	O1	H6	Group 2	Not identified	648	kpsMII	Yes	Other pathogenic
GCA_032375125.1	R1	CP135643.1 Escherichia coli strain TUM17543 chromosome, complete genome	B2	O4:H1	O4	H1	Group 2	Not identified	12	kpsMII	Yes	Other pathogenic
GCA_020616495.1	R1	CP085188.1 Escherichia coli strain EC195 chromosome, complete genome	C	-:H9	-	H9	Not identified	Not identified	410	No	No	Commensal
GCA_023546865.1	K-12	CP097360.1 Escherichia coli strain AGR4587 chromosome, complete genome	B2	O16:H5	O16	H5	Group 2	K5	131	kpsMII_K5	No	Commensal
GCA_904866305.1	R1	LR890651 Escherichia coli isolate MINF_2E-sc-2280463 genome assembly, chromosome: 1	B1	O103:H21	O103	H21	Not identified	Not identified	602	No	No	Commensal
GCA_022117655.1	R1	CP043825.1 Escherichia coli strain RM8082 chromosome, complete genome	B1	O121:H7	O121	H7	Not identified	Not identified	5082	No	No	Commensal
GCA_030038515.1	K-12	CP124442.1 Escherichia coli strain AVS0196 chromosome, complete genome	B2	O25:H4	O25	H4	Group 2	K5	131	kpsMII_K5	Yes	Other pathogenic
GCA_003956425.1	R4	CP025865.1 Escherichia coli strain 504211 chromosome, complete genome	B1	O148:H28	O148	H28	Not identified	Not identified	94	No	Yes	Other pathogenic
GCA_013167335.1	R3	CP038309.1 Escherichia coli O157:H7 strain Show KS 470-1 chromosome, complete genome	E	O157:H7	O157	H7	Not identified	Not identified	11	No	Yes	EHEC
GCA_003325975.1	R3	CP030939.1 Escherichia coli strain AMSHJX01 chromosome, complete genome	B1	O109:H21	O109	H21	Not identified	Not identified	40	No	No	Commensal
GCA_009663855.1	R1	CP045977.1 Escherichia coli strain INSC1002 chromosome, complete genome	A	O7:-	O7	-	Group 2	K5	93	kpsMII_K5	No	Commensal
GCA_016834995.1	R3	CP051819.1 Escherichia coli O157:H7 strain FLT_2002D chromosome, complete genome	E	O157:H7	O157	H7	Not identified	Not identified	11	No	Yes	EHEC
GCA_032375265.1	K-12	CP135697.1 Escherichia coli strain TUM2367 chromosome, complete genome	B2	O25:H4	O25	H4	Group 2	K5	131	kpsMII_K5	Yes	Other pathogenic
GCA_016904395.1	R1	CP070103.1 Escherichia coli strain FDAARGOS_1277 chromosome, complete genome	A	O8:H20	O8	H20	Not identified	Not identified	398	No	Yes	Other pathogenic
GCA_013830345.1	R1	CP057384.1 Escherichia coli strain RHB28-C05 chromosome, complete genome	A	-:H4	-	H4	Not identified	Not identified	-	No	No	Commensal
GCA_013923405.1	R2	CP058070.1 Escherichia coli strain RHB02-C10 chromosome, complete genome	A	O9:H9	O9	H9	Not identified	Not identified	10	No	No	Commensal
GCA_014109085.1	R2	CP058072.1 Escherichia coli strain RHB02-C09 chromosome, complete genome	A	O9:H9	O9	H9	Not identified	Not identified	10	No	No	Commensal
GCA_002848225.1	K-12	CP025520.1 Escherichia coli strain DH5alpha chromosome, complete genome	A	O16:H48	O16	H48	Not identified	Not identified	1060	No	No	Commensal
GCA_030389715.1	R1	CP128931 Escherichia coli strain TUM9757 chromosome, complete genome	A	O116:H16	O116	H16	Not identified	Not identified	1818	No	Yes	Other pathogenic
GCA_030707895.1	K-12	CP107155.1 Escherichia coli strain R11 chromosome, complete genome	B2	O25:H4	O25	H4	Group 2	K5	131	kpsMII_K5	No	Commensal
GCA_013305705.1	R4	CP046396.1 Escherichia coli strain ampC_0069 chromosome, complete genome	F	O45:H6	O45	H6	Not identified	Not identified	648	No	Yes	Other pathogenic
GCA_022559285.1	R1	CP060969.1 Escherichia coli strain EC5 chromosome, complete genome	A	O9:H30	O9	H30	Not identified	Not identified	361	No	Yes	Other pathogenic
GCA_018279585.1	K-12	CP034658.1 Escherichia coli strain ATCC 98082 chromosome, complete genome	A	O16:H48	O16	H48	Not identified	Not identified	10	No	No	Commensal
GCA_022558685.1	R3	CP060880.1 Escherichia coli strain EC26 chromosome, complete genome	A	O9:H9	O9	H9	Not identified	Not identified	10	No	Yes	Other pathogenic
GCA_021133535.1	R1	CP088872.1 Escherichia coli strain A16EC0038 chromosome, complete genome	B2	O75:H5	O75	H5	Group 2	K1	1193	kpsMII_K1	Yes	Other pathogenic
GCA_033802505.1	R3	CP138419.1 Escherichia coli strain 30EVA2 chromosome, complete genome	A	O174:H5	O174	H5	Not identified	Not identified	-	No	No	Commensal
GCA_017165075.1	R3	CP062731 Escherichia coli O157:H7 strain Z1768 chromosome, complete genome	E	O157:H7	O157	H7	Not identified	Not identified	11	No	Yes	EHEC
GCA_001513615.1	K-12	CP013831 Escherichia coli strain CD306, complete genome	B2	O25:H4	O25	H4	Group 2	K5	131	kpsMII_K5	Yes	Other pathogenic
GCA_021132135.1	K-12	CP088632.1 Escherichia coli strain C17EC0063 chromosome, complete genome	B2	O16:H5	O16	H5	Group 2	K5	131	kpsMII_K5	Yes	Other pathogenic
GCA_029718805.1	R2	CP099205.1 Escherichia coli strain RHB17-SO-C08 chromosome, complete genome	A	O38:H26	O38	H26	Not identified	Not identified	10	No	No	Commensal
GCA_016889325.1	R1	CP069500.1 Escherichia coli strain FDAARGOS_1258 chromosome, complete genome	B2	O4:H1	O4	H1	Group 2	Not identified	12	kpsMII	Yes	Other pathogenic
GCA_963575365.1	R1	OY754357.1 Escherichia coli isolate F1022 genome assembly, chromosome: 1	A	O21:H4	O21	H4	Group 2	K4	93	kpsMII_K4	No	Commensal
GCA_019047645.1	R2	CP077243.1 Escherichia coli strain FDAARGOS_1376 chromosome, complete genome	A	O19:H4	O19	H4	Group 2	K5	10	kpsMII_K5	Yes	Other pathogenic
GCA_036496325.1	K-12	AP027528.1 Escherichia coli LR-41 DNA, complete genome	A	O53:H32	O53	H32	Not identified	Not identified	7290	No	No	Commensal
GCA_032293625.1	K-12	CP135235.1 Escherichia coli strain Escherichia coli EC16639 chromosome, complete genome	B2	O16:H5	O16	H5	Group 2	Not identified	131	kpsMII	No	Commensal
GCA_030515575.1	R1	CP082097.1 Escherichia coli strain MS15052 chromosome, complete genome	B2	O25:H4	O25	H4	Group 2	K1	95	kpsMII_K1	Yes	NMEC
GCA_034532915.2	R3	CP142557.1 Escherichia coli strain ExPEC_A351 chromosome, complete genome	B1	O82:H8	O82	H8	Not identified	Not identified	101	No	Yes	Other ExPEC
GCA_011915165.2	R3	CP091394.1 Escherichia coli strain 786605 chromosome, complete genome	U	O117/O107:H7	O117/O107	H7	Group 2	K1	504	kpsMII_K1	No	Commensal
GCA_008383225.1	R4	CP043752.1 Escherichia coli strain CVM N56639 chromosome, complete genome	B1	-:H42	-	H42	Not identified	Not identified	-	No	Yes	Other pathogenic
GCA_013835585.1	R3	CP057473.1 Escherichia coli strain RHB25-C16 chromosome, complete genome	B1	O15:H2	O15	H2	Not identified	Not identified	20	No	No	Commensal
GCA_028421485.1	R4	CP104595.1 Escherichia coli strain EC9952 chromosome, complete genome	B1	O112:H8	O112	H8	Not identified	Not identified	-	No	Yes	Other pathogenic
GCA_029717705.1	R4	CP099274.1 Escherichia coli strain RHB07-SO-C03 chromosome, complete genome	B1	O179:H8	O179	H8	Not identified	Not identified	297	No	No	Commensal
GCA_030845355.1	K-12	CP132550.1 Escherichia coli strain XL1Blue chromosome, complete genome	A	O16:H48	O16	H48	Not identified	Not identified	1060	No	No	Commensal
GCA_015697215.1	R1	CP065152.1 Escherichia coli O150:H6 strain FEX669 chromosome, complete genome	B2	O150:H6	O150	H6	Group 2	Not identified	6570	kpsMII	Yes	Other pathogenic
GCA_021534945.1	R1	CP091044.1 Escherichia coli strain STEC346 chromosome, complete genome	C	O8:H19	O8	H19	Not identified	Not identified	88	No	No	Commensal
GCA_003017455.1	R3	CP027221 Escherichia coli strain 2015C-3101 chromosome, complete genome	B1	O111:H8	O111	H8	Not identified	Not identified	16	No	Yes	Other pathogenic
GCA_022493195.1	R1	CP028739.1 Escherichia coli strain A36 chromosome, complete genome	B2	O8:H5	O8	H5	Not identified	Not identified	681	No	No	Commensal
GCA_021131205.1	R1	CP088474.1 Escherichia coli strain E17EC0134 chromosome, complete genome	F	O11:H25	O11	H25	Group 2	K5	457	kpsMII_K5	Yes	Other pathogenic
GCA_013829665.1	R4	CP057371 Escherichia coli strain RHB28-C15 chromosome, complete genome	E	O149:H39	O149	H39	Not identified	Not identified	4175	No	No	Commensal
GCA_022759785.1	R2	CP086470.1 Escherichia coli strain Ec-050-T20-ESBL chromosome, complete genome	A	O89:H9	O89	H9	Not identified	Not identified	167	No	Yes	Other pathogenic
GCA_007998005.1	R1	CP042606.1 Escherichia coli strain NCYU-29-19 chromosome, complete genome	A	O8:H20	O8	H20	Not identified	Not identified	-	No	Yes	Other pathogenic
GCA_014169395.1	R4	AP022159.1 Escherichia coli DNA, complete genome, strain: WP5-S18-ESBL-07	D	O2/O50:H30	O2/O50	H30	Not identified	Not identified	38	No	No	Commensal
GCA_016889905.1	R1	CP069559.1 Escherichia coli strain FDAARGOS_1259 chromosome, complete genome	B2	O21:H5	O21	H5	Group 2	K5	12	kpsMII_K5	Yes	Other pathogenic
GCA_001566635.1	K-12	CP014488.1 Escherichia coli strain G749, complete genome	B2	O25:H4	O25	H4	Group 2	K1	131	kpsMII_K1	Yes	Other pathogenic
GCA_029719625.1	R1	CP099014.1 Escherichia coli strain RHB45-C23 chromosome, complete genome	A	O116:H19	O116	H19	Not identified	Not identified	347	No	No	Commensal
GCA_009949145.1	R3	CP041416.1 Escherichia coli strain STEC711 chromosome, complete genome	B1	O22:H8	O22	H8	Not identified	Not identified	446	No	Yes	Other pathogenic
GCA_001663475.1	K-12	CP015159.1 Escherichia coli strain Eco889, complete sequence	B2	O16:H5	O16	H5	Group 2	K5	131	kpsMII_K5	No	Commensal
GCA_012071365.2	R4	CP091401 Escherichia coli strain 623214 chromosome, complete genome	D	O51:H30	O51	H30	Group 2	Not identified	38	kpsMII	No	Commensal
GCA_016903435.1	R1	CP069935.1 Escherichia coli strain FDAARGOS_1302 chromosome, complete genome	B2	O2/O50:H4	O2/O50	H4	Group 2	K1	95	kpsMII_K1	Yes	Other pathogenic
GCA_022654245.1	R1	CP093368.1 Escherichia coli strain EV36 mutant 1a chromosome, complete genome	U	-:H48	-	H48	Group 2	K1	-	kpsMII_K1	No	Commensal
GCA_003018815.1	R4	CP027355.1 Escherichia coli strain 2013C-4991 chromosome, complete genome	A	O80:H2	O80	H2	Not identified	Not identified	301	No	Yes	Other pathogenic
GCA_014623245.1	R1	CP031349.1 Escherichia coli O145 strain RM9467-C1 chromosome, complete genome	D	O145:-	O145	-	Not identified	Not identified	32	No	No	Commensal
GCA_002741535.1	R4	CP024269.1 Escherichia coli strain F8111-1SC3 chromosome, complete genome	E	O169:H41	O169	H41	Not identified	Not identified	182	No	No	Commensal
GCA_021132275.1	R4	CP088654.1 Escherichia coli strain C16EC0647 chromosome, complete genome	D	O2/O50:H30	O2/O50	H30	Group 2	K5	38	kpsMII_K5	Yes	Other pathogenic
GCA_013368055.1	R3	CP055158.1 Escherichia coli strain SCU-321 chromosome, complete genome	A	O150:H20	O150	H20	Not identified	Not identified	69	No	No	Commensal
GCA_017165335.1	R3	CP062758.1 Escherichia coli O157:H7 strain Z892 chromosome, complete genome	E	O157:H7	O157	H7	Not identified	Not identified	11	No	Yes	EHEC
GCA_025254465.1	K-12	CP104328.1 Escherichia coli strain THB42-F2 chromosome, complete genome	A	O16:H48	O16	H48	Not identified	Not identified	10	No	No	Commensal
GCA_001618325.1	K-12	CP015069.1 Escherichia coli strain Ecol_743, complete genome	B2	O16:H5	O16	H5	Group 2	K15	131	kpsM_K15	Yes	Other pathogenic
GCA_029719565.1	R3	CP099010.1 Escherichia coli strain RHB45-SO-C03 chromosome, complete genome	B1	O162/O101:H7	O162/O101	H7	Not identified	Not identified	1665	No	No	Commensal
GCA_002843685.1	K-12	CP025268.1 Escherichia coli str. K-12 substr. MG1655 strain K-12 chromosome, complete genome	A	O16:H48	O16	H48	Not identified	Not identified	10	No	No	Commensal
GCA_028752695.1	R4	CP087290.1 Escherichia coli strain APEC 102026 chromosome, complete genome	G	O78:H4	O78	H4	Not identified	Not identified	117	No	Yes	APEC
GCA_000025165.1	R3	CP001846.1 Escherichia coli O55:H7 str. CB9615, complete genome	E	O55:H7	O55	H7	Not identified	Not identified	335	No	Yes	Other pathogenic
GCA_003018235.1	R3	CP027437.1 Escherichia coli strain 2012C-4221 chromosome, complete genome	D	O162/O101:H6	O162/O101	H6	Not identified	Not identified	5350	No	Yes	Other pathogenic
GCA_034533475.2	R1	CP142552.1 Escherichia coli strain ExPEC_A376 chromosome, complete genome	A	O97:H11	O97	H11	Not identified	Not identified	48	No	Yes	Other ExPEC
GCA_016775805.1	R3	CP068825.1 Escherichia coli strain RIVM_C030256 chromosome, complete genome	D	O17/O77/O44/O106/O73:H18	O17/O77/O44/O106/O73	H18	Not identified	Not identified	69	No	No	Commensal
GCA_026247865.1	K-12	CP111008.1 Escherichia coli strain J53-p130 chromosome, complete genome	A	O16:H48	O16	H48	Not identified	Not identified	10	No	Yes	Other pathogenic
GCA_003925895.1	R2	AP019189.1 Escherichia coli M217 DNA, complete genome	A	O89:H9	O89	H9	Not identified	Not identified	167	No	No	Commensal
GCA_007833255.1	R1	CP042246.1 Escherichia coli strain PU-1 chromosome, complete genome	B2	O2/O50:H7	O2/O50	H7	Group 2	K1	95	kpsMII_K1	No	Commensal
GCA_021131145.1	R4	CP088466.1 Escherichia coli strain E17EC0401 chromosome, complete genome	D	O153:H18	O153	H18	Not identified	Not identified	38	No	Yes	Other pathogenic
GCA_021132855.1	R3	CP088754.1 Escherichia coli strain B16EC0899 chromosome, complete genome	D	O15:H18	O15	H18	Group 2	K52	69	kpsMII_K52	Yes	Other pathogenic
GCA_034423795.1	K-12	CP139904.1 Escherichia coli strain THN257 chromosome, complete genome	A	O16:H48	O16	H48	Not identified	Not identified	10	No	No	Commensal
GCA_030169475.1	R3	CP104618.1 Escherichia coli strain AHM9C68I chromosome, complete genome	A	O124:H5	O124	H5	Not identified	Not identified	206	No	No	Commensal
GCA_024298545.1	R1	CP101251 Escherichia coli strain EC21Z-083 chromosome, complete genome	C	O8:H21	O8	H21	Not identified	Not identified	410	No	No	Commensal
GCA_013201215.1	R3	CP053730.1 Escherichia coli strain CP61_Sichuan chromosome, complete genome	A	-:H30	-	H30	Not identified	Not identified	-	No	No	Commensal
GCA_032295845.1	R1	CP135227.1 Escherichia coli strain Escherichia coli EC16409 chromosome, complete genome	B2	O75:H5	O75	H5	Group 2	K1	1193	kpsMII_K1	No	Commensal
GCA_013340805.1	R4	AP023197.1 Escherichia coli TUM18780 DNA, complete genome	D	O124/O164:H45	O124/O164	H45	Not identified	Not identified	1011	No	No	Commensal
GCA_000023665.1	R1	CP001665.1 Escherichia coli 'BL21-Gold(DE3)pLysS AG', complete genome	A	O7:H48	O7	H48	Not identified	Not identified	93	No	No	Commensal
GCA_014904315.2	R1	CP075472.1 Escherichia coli strain NT1F25 chromosome, complete genome	A	-:H4	-	H4	Not identified	Not identified	1421	No	Yes	Other pathogenic
GCA_035621115.1	R3	CP141767.1 Escherichia coli strain T-HYM1 chromosome, complete genome	D	O17/O77/O44/O106:H41	O17/O77/O44/O106	H41	Group 2	Not identified	-	kpsMII	No	Commensal
GCA_005221665.1	R3	CP028632.1 Escherichia coli strain 135 chromosome, complete genome	E	O157:H7	O157	H7	Not identified	Not identified	11	No	Yes	Other pathogenic
GCA_032359195.1	R1	CP119441 Escherichia coli O121 strain 201805972 chromosome, complete genome	A	O121:H30	O121	H30	Not identified	Not identified	6	No	Yes	EIEC
GCA_029319035.1	R1	CP119740.1 Escherichia coli strain E94 chromosome, complete genome	C	O180:H9	O180	H9	Not identified	Not identified	410	No	No	Commensal
GCA_001721125.1	R3	CP012693.1 Escherichia coli strain FORC_028, complete genome	B1	O26:H11	O26	H11	Not identified	Not identified	21	No	Yes	Other pathogenic
GCA_036884545.1	R3	CP145671 Escherichia coli strain S1-ZIM-01-A chromosome, complete genome	D	O17/O77/O44/O106:H18	O17/O77/O44/O106	H18	Group 3	K96	69	kpsMIII_K96	Yes	Other pathogenic
GCA_016834715.1	R3	CP051786.1 Escherichia coli O157:H7 strain FLT_2012I chromosome, complete genome	E	O157:H7	O157	H7	Not identified	Not identified	11	No	Yes	EHEC
GCA_012391955.2	R3	CP073617.1 Escherichia coli strain 401794 chromosome, complete genome	E	O157:H7	O157	H7	Not identified	Not identified	11	No	No	Commensal
GCA_030708335.1	K-12	CP107143.1 Escherichia coli strain S2 chromosome, complete genome	B2	O25:H4	O25	H4	Group 2	Not identified	131	kpsMII	No	Commensal
GCA_003443815.1	R1	CP030281 Escherichia coli strain E308 chromosome, complete genome	A	O88:H16	O88	H16	Not identified	Not identified	-	No	Yes	Other pathogenic
GCA_900636175.1	R1	LR134234.1 Escherichia coli strain NCTC8623 genome assembly, chromosome: 1	B1	O125:H19	O125	H19	Not identified	Not identified	1611	No	No	Commensal
GCA_022558805.1	R3	CP060924.1 Escherichia coli strain EC14 chromosome, complete genome	B1	O8:H17	O8	H17	Not identified	Not identified	359	No	Yes	Other pathogenic
GCA_026074235.1	R1	AP026907.1 Escherichia coli MY732 DNA, complete genome	B1	O9:H20	O9	H20	Not identified	Not identified	2179	No	No	Commensal
GCA_001900475.1	R4	CP010176.1 Escherichia coli strain H10, complete genome	B1	O54:H8	O54	H8	Not identified	Not identified	297	No	No	Commensal
GCA_013167795.1	R3	CP038374.1 Escherichia coli O157:H7 strain F3113 chromosome, complete genome	E	O157:H7	O157	H7	Not identified	Not identified	5516	No	Yes	EHEC
GCA_000148605.1	R1	CP002167.1 Escherichia coli UM146, complete genome	B2	O18:H7	O18	H7	Group 2	K1	643	kpsMII_K1	Yes	Other pathogenic
GCA_013823125.1	R4	CP057176.1 Escherichia coli strain RHB34-C05 chromosome, complete genome	F	O83:H42	O83	H42	Group 2	Not identified	1485	kpsMII	No	Commensal
GCA_009671105.1	R2	CP046006.1 Escherichia coli strain 1919D3 chromosome, complete genome	A	O173:H4	O173	H4	Not identified	Not identified	8165	No	No	Commensal
GCA_002011965.1	K-12	CP018953.1 Escherichia coli strain Ecol_276 chromosome, complete genome	B2	O25:H4	O25	H4	Not identified	Not identified	131	No	No	Commensal
GCA_030028155.1	K-12	CP110015.1 Escherichia coli strain HE_150 chromosome, complete genome	A	O16:H48	O16	H48	Not identified	Not identified	-	No	No	Commensal
GCA_005222045.1	R3	CP028662.1 Escherichia coli strain 119 chromosome, complete genome	E	O157:H7	O157	H7	Not identified	Not identified	11	No	Yes	Other pathogenic
GCA_026723745.1	R1	CP113503.1 Escherichia coli strain 16843 chromosome, complete genome	B2	O6:H31	O6	H31	Group 2	Not identified	127	kpsMII	Yes	Other pathogenic
GCA_013341335.1	R1	CP054449.1 Escherichia coli strain SCU-488 chromosome, complete genome	B2	O1:H1	O1	H1	Group 2	K1	-	kpsMII_K1	No	Commensal
GCA_008926085.1	R3	CP032791 Escherichia coli strain NZRM4165 chromosome, complete genome	E	O157:H7	O157	H7	Not identified	Not identified	11	No	Yes	Other pathogenic
GCA_018279125.1	R1	CP047010.1 Escherichia coli strain 19-5 chromosome, complete genome	A	-:H20	-	H20	Not identified	Not identified	48	No	No	Commensal
GCA_030863965.1	R3	CP132983.1 Escherichia coli strain ARS-C301 chromosome, complete genome	B1	O55:H12	O55	H12	Not identified	Not identified	101	No	No	Commensal
GCA_008807155.1	K-12	CP041442.1 Escherichia coli strain YPE12 chromosome, complete genome	A	O5:H32	O5	H32	Not identified	Not identified	761	No	Yes	Other pathogenic
GCA_013821045.1	R1	CP057247.1 Escherichia coli strain RHB31-C22 chromosome, complete genome	A	-:H12	-	H12	Not identified	Not identified	685	No	No	Commensal
GCA_904711265.1	R1	LR882057.1 Escherichia coli isolate 2014-01-7375 genome assembly, chromosome: 1	B1	O23:H16	O23	H16	Not identified	Not identified	453	No	No	Commensal
GCA_013785465.1	R4	CP056551 Escherichia coli strain RHBSTW-00423 chromosome, complete genome	B1	O179:H8	O179	H8	Not identified	Not identified	297	No	No	Commensal
GCA_013803905.1	R1	CP057016.1 Escherichia coli strain RHB40-C11 chromosome, complete genome	B2	O2:H45	O2	H45	Not identified	Not identified	-	No	No	Commensal
GCA_009738145.1	R1	CP045190.1 Escherichia coli strain NT1F31 chromosome, complete genome	A	-:H38	-	H38	Not identified	Not identified	206	No	Yes	Other pathogenic
GCA_034089005.1	R4	CP115821 Escherichia coli strain E1 chromosome, complete genome	D	O7:H18	O7	H18	Group 2	K5	38	kpsMII_K5	No	Commensal
GCA_031554795.1	R1	CP117469.1 Escherichia coli strain B-ZidR chromosome, complete genome	A	O7:-	O7	-	Group 2	K5	93	kpsMII_K5	No	Commensal
GCA_026074175.1	R1	AP026902.1 Escherichia coli MY504 DNA, nearly complete genome	B2	O75:H5	O75	H5	Group 2	K1	1193	kpsMII_K1	No	Commensal
GCA_029227855.1	R1	CP074356.1 Escherichia coli strain XJ6.1 chromosome, complete genome	B1	O23:H24	O23	H24	Not identified	Not identified	-	No	No	Commensal
GCA_021397775.1	R2	CP090246.1 Escherichia coli strain E-33 chromosome, complete genome	A	O89:-	O89	-	Not identified	Not identified	167	No	No	Commensal
GCA_014605875.1	R4	CP061329.1 Escherichia coli strain EC93 chromosome, complete genome	B1	O179:H8	O179	H8	Not identified	Not identified	297	No	No	Commensal
GCA_001900735.1	R4	CP010157.1 Escherichia coli strain D10, complete genome	G	O143:H4	O143	H4	Not identified	Not identified	117	No	No	Commensal
GCA_014108945.1	R3	CP058014.1 Escherichia coli strain RHB04-C08 chromosome, complete genome	B1	O128:H12	O128	H12	Not identified	Not identified	1326	No	No	Commensal
GCA_009738455.1	R3	CP046527.1 Escherichia coli strain RM19259 chromosome, complete genome	E	O157:H7	O157	H7	Not identified	Not identified	11	No	Yes	Other pathogenic
GCA_024700875.2	R2	CP116994.1 Escherichia coli strain MLI108K1 chromosome, complete genome	A	O89:H4	O89	H4	Not identified	Not identified	44	No	Yes	Other pathogenic
GCA_900636235.1	R2	LR134239.1 Escherichia coli strain NCTC9100 genome assembly, chromosome: 1	A	O100:H2	O100	H2	Not identified	Not identified	10	No	No	Commensal
GCA_003999795.1	R3	CP034738.1 Escherichia coli strain L65 chromosome, complete genome	B1	-:-	-	-	Not identified	Not identified	3076	No	Yes	Other pathogenic
GCA_016835055.1	R3	CP051824.1 Escherichia coli O157:H7 strain FLT_2000.1 chromosome, complete genome	E	O157:H7	O157	H7	Not identified	Not identified	11	No	Yes	EHEC
GCA_005221525.1	R3	CP028600.1 Escherichia coli strain 147 chromosome, complete genome	E	O157:H7	O157	H7	Not identified	Not identified	11	No	Yes	Other pathogenic
GCA_022494785.1	K-12	CP091700.1 Escherichia coli strain KFu019 chromosome, complete genome	A	O69:H38	O69	H38	Not identified	Not identified	3107	No	Yes	Other pathogenic
GCA_011404475.1	R4	AP021893.1 Escherichia coli 2018-06-4CC DNA, complete genome	A	O80:-	O80	-	Not identified	Not identified	189	No	No	Commensal
GCA_033037735.1	R3	CP127004.1 Escherichia coli strain YZ3-11 chromosome, complete genome	B1	O91:H28	O91	H28	Not identified	Not identified	1196	No	No	Commensal
GCA_011022275.1	R4	CP048934.1 Escherichia coli strain 190693 chromosome, complete genome	D	O86:H30	O86	H30	Group 2	K5	315	kpsMII_K5	Yes	Other pathogenic
GCA_024700745.2	R1	CP117010.1 Escherichia coli strain MLI110 chromosome, complete genome	A	O30:H11	O30	H11	Not identified	Not identified	48	No	Yes	Other pathogenic
GCA_018771585.1	R4	CP076301 Escherichia coli strain Survcare321 chromosome, complete genome	D	O102:H6	O102	H6	Group 2	K52	405	kpsMII_K52	Yes	Other pathogenic
GCA_023170005.1	R3	AP025662.1 Escherichia coli TUM20902 DNA, complete genome	D	O15:H18	O15	H18	Group 3	K96	69	kpsMIII_K96	No	Commensal
GCA_030028215.1	K-12	CP110018.1 Escherichia coli strain DH10B chromosome, complete genome	A	O16:H48	O16	H48	Not identified	Not identified	1060	No	No	Commensal
GCA_009432915.1	R3	CP040314.1 Escherichia coli strain MA11 chromosome, complete genome	E	O157:H7	O157	H7	Not identified	Not identified	11	No	No	Commensal
GCA_026506395.1	R1	CP097724.1 Escherichia coli strain MS1494 chromosome, complete genome	B2	O4:H40	O4	H40	Group 3	K96	8578	kpsMIII_K96	Yes	Other pathogenic
GCA_005222305.1	R3	CP028690.1 Escherichia coli strain 109 chromosome, complete genome	E	O157:H7	O157	H7	Not identified	Not identified	11	No	Yes	Other pathogenic
GCA_011849985.2	R3	CP058233.1 Escherichia coli strain 818062 chromosome, complete genome	E	O157:H7	O157	H7	Not identified	Not identified	11	No	No	Commensal
GCA_010272695.1	K-12	CP025970.1 Escherichia coli strain 11573 a-1 chromosome, complete genome	A	O49:H12	O49	H12	Not identified	Not identified	10	No	Yes	Other pathogenic
GCA_013899925.1	R1	CP057932.1 Escherichia coli strain RHB09-C20 chromosome, complete genome	B1	O147:H7	O147	H7	Not identified	Not identified	2521	No	No	Commensal
GCA_003571665.1	K-12	CP032201 Escherichia coli strain AR_0086 chromosome, complete genome	B2	O25:H4	O25	H4	Group 2	K5	131	kpsMII_K5	Yes	Other pathogenic
GCA_001886575.1	R2	CP018121 Escherichia coli strain MRSN346355 chromosome, complete genome	A	O89:H9	O89	H9	Not identified	Not identified	617	No	Yes	Other pathogenic
GCA_002967885.2	R2	CP086336.1 Escherichia coli strain EBJ001 chromosome, complete genome	A	O89:H9	O89	H9	Not identified	Not identified	167	No	Yes	Other pathogenic
GCA_003966775.1	K-12	AP018784.1 Escherichia coli SK1144, complete genome	B2	O25:H4	O25	H4	Group 2	K5	131	kpsMII_K5	No	Commensal
GCA_026427755.1	R4	CP044443.1 Escherichia coli strain HeN100 chromosome, complete genome	A	O99:H38	O99	H38	Not identified	Not identified	695	No	No	Commensal
GCA_021398875.1	R4	CP090272.1 Escherichia coli strain E-T84-1 chromosome, complete genome	D	O124/O164:H45	O124/O164	H45	Not identified	Not identified	1011	No	No	Commensal
GCA_016904475.1	R1	CP070124.1 Escherichia coli strain FDAARGOS_1292 chromosome, complete genome	B2	O1:H7	O1	H7	Group 2	K1	95	kpsMII_K1	Yes	Other pathogenic
GCA_021484785.1	R4	CP090611 Escherichia coli isolate DCE7 chromosome, complete genome	B2	O123/O186:H45	O123/O186	H45	Not identified	Not identified	788	No	Yes	Other pathogenic
GCA_001276585.2	K-12	CP011113.2 Escherichia coli strain RR1, complete genome	A	O16:H48	O16	H48	Not identified	Not identified	10	No	No	Commensal
GCA_030013145.1	R3	CP122629.1 Escherichia coli strain ETEC4088 chromosome, complete genome	B1	O58:H21	O58	H21	Not identified	Not identified	101	No	Yes	Other pathogenic
GCA_963575485.1	R4	OY754421 Escherichia coli isolate F344 genome assembly, chromosome: 1	D	O166:H15	O166	H15	Group 2	K5	349	kpsMII_K5	No	Commensal
GCA_024585525.1	K-12	CP073949.1 Escherichia coli strain MB50 chromosome, complete genome	A	-:H10	-	H10	Not identified	Not identified	7101	No	No	Commensal
GCA_013817105.1	R1	CP057154.1 Escherichia coli strain RHB35-C09 chromosome, complete genome	A	O109:H28	O109	H28	Not identified	Not identified	730	No	No	Commensal
GCA_002310595.1	R4	CP023364.1 Escherichia coli strain 144 chromosome, complete genome	D	O1:H15	O1	H15	Group 2	K5	38	kpsMII_K5	No	Commensal
GCA_005954625.1	K-12	CP040663.1 Escherichia coli strain EK2009 chromosome, complete genome	A	O16:H48	O16	H48	Not identified	Not identified	-	No	No	Commensal
GCA_006351885.1	R4	CP040919.1 Escherichia coli strain FC853_EC chromosome, complete genome	F	O1:H6	O1	H6	Group 2	K5	8655	kpsMII_K5	Yes	Other pathogenic
GCA_012060065.2	R3	CP090856.1 Escherichia coli strain PNUSAE020169 chromosome, complete genome	E	O157:H7	O157	H7	Not identified	Not identified	11	No	No	Commensal
GCA_003017995.1	R3	CP027368.1 Escherichia coli strain 2014C-3307 chromosome, complete genome	B1	O153/O178:H19	O153/O178	H19	Not identified	Not identified	443	No	Yes	Other pathogenic
GCA_030013455.1	R4	CP122719.1 Escherichia coli strain ETEC1748 chromosome, complete genome	D	O139:H1	O139	H1	Group 2	Not identified	1	kpsMII	Yes	Other pathogenic
GCA_002741195.1	R1	CP024232.1 Escherichia coli O6:H16 strain 2014EL-1346-6 chromosome, complete genome	A	O6:H16	O6	H16	Group 2	K15	4	kpsM_K15	No	Commensal
GCA_000520035.1	R1	CP006027.1 Escherichia coli O145:H28 str. RM13514, complete genome	D	O145:-	O145	-	Not identified	Not identified	32	No	Yes	Other pathogenic
GCA_014169475.1	R3	AP022177.1 Escherichia coli DNA, complete genome, strain: WP7-S17-ESBL-04	A	O184:H32	O184	H32	Not identified	Not identified	10	No	No	Commensal
GCA_002952875.1	K-12	CP026348.1 Escherichia coli strain 6FA chromosome, complete genome	A	O16:H48	O16	H48	Not identified	Not identified	10	No	No	Commensal
GCA_003018695.1	R1	CP027317.1 Escherichia coli strain 2015C-3107 chromosome, complete genome	B1	O121:H19	O121	H19	Not identified	Not identified	655	No	Yes	Other pathogenic
GCA_023539035.1	R2	CP097430.1 Escherichia coli strain C288 chromosome, complete genome	A	O89:H10	O89	H10	Not identified	Not identified	744	No	Yes	Other pathogenic
GCA_026651145.1	R1	CP095514.1 Escherichia coli strain GN02323 chromosome, complete genome	B2	O6:H1	O6	H1	Group 2	Not identified	73	kpsMII	Yes	Other pathogenic
GCA_024330145.2	R2	CP116923.1 Escherichia coli strain MLI104K1 chromosome, complete genome	U/cryptic	-:-	-	-	Not identified	Not identified	-	No	Yes	Other pathogenic
GCA_019974515.1	R1	AP024478.1 Escherichia coli O121:H19 E15042 DNA, complete genome	B1	O121:H19	O121	H19	Not identified	Not identified	655	No	Yes	Other pathogenic
GCA_019754155.1	R1	CP081489.1 Escherichia coli BL21(DE3) chromosome, complete genome	A	O7:-	O7	-	Group 2	K5	93	kpsMII_K5	No	Commensal
GCA_013790245.1	R1	CP056800.1 Escherichia coli strain RHBSTW-00176 chromosome, complete genome	F	-:-	-	-	Group 2	K1	62	kpsMII_K1	No	Commensal
GCA_003399885.2	R4	CP042899.1 Escherichia coli strain CFSAN061763 chromosome, complete genome	D	O153:H9	O153	H9	Group 2	K5	38	kpsMII_K5	Yes	Other pathogenic
GCA_019428525.1	K-12	CP080116.1 Escherichia coli strain Dog168 chromosome, complete genome	B2	O25:H4	O25	H4	Group 2	K5	131	kpsMII_K5	Yes	Other pathogenic
GCA_022493675.1	R3	CP028763.1 Escherichia coli strain A11 chromosome, complete genome	B1	O104:H21	O104	H21	Not identified	Not identified	53	No	No	Commensal
GCA_000299455.1	R3	CP003289.1 Escherichia coli O104:H4 str. 2011C-3493, complete genome	B1	O104:H4	O104	H4	Not identified	Not identified	678	No	No	Commensal
GCA_013805085.1	R3	CP057028.1 Escherichia coli strain RHB40-C03 chromosome, complete genome	B1	O3:-	O3	-	Not identified	Not identified	154	No	No	Commensal
GCA_904863165.1	R2 modified	LR890262.1 Escherichia coli isolate MSB1_3C-sc-2280310 genome assembly, chromosome: 1	cryptic	O19:H4	O19	H4	Group 2	K5	131	kpsMII_K5	No	Commensal
GCA_021132595.1	R4	CP088707.1 Escherichia coli strain B17EC0231 chromosome, complete genome	F	O1:H6	O1	H6	Group 2	Not identified	648	kpsMII	Yes	Other pathogenic
GCA_024499405.1	R3	CP101965.1 Escherichia coli strain STEC704 chromosome, complete genome	B1	O93:H28	O93	H28	Not identified	Not identified	4038	No	No	Commensal
GCA_905071865.1	R1	LR898868.1 Escherichia coli isolate MSB1_1D-sc-2280324 genome assembly, chromosome: 1	A	O153:H11	O153	H11	Not identified	Not identified	48	No	No	Commensal
GCA_013389695.1	R3	CP058302.1 Escherichia coli strain AH65 chromosome, complete genome	A	O15:H40	O15	H40	Not identified	Not identified	1788	No	Yes	Other pathogenic
GCA_905330215.2	R2	OW967975.1 Escherichia coli isolate 10 genome assembly, chromosome: main	A	O89:H17	O89	H17	Not identified	Not identified	10	No	No	Commensal
GCA_000008865.2	R3	BA000007.3 Escherichia coli O157:H7 str. Sakai DNA, complete genome	E	O157:H7	O157	H7	Not identified	Not identified	11	No	Yes	EHEC
GCA_021133195.1	K-12	CP088818.1 Escherichia coli strain B16EC0214 chromosome, complete genome	B2	O16:H5	O16	H5	Group 2	K5	131	kpsMII_K5	Yes	Other pathogenic
GCA_021130885.1	R4	CP088414.1 Escherichia coli strain F16EC0319 chromosome, complete genome	D	O1:H15	O1	H15	Group 2	K5	2003	kpsMII_K5	Yes	Other pathogenic
GCA_030013715.1	K-12	CP122823.1 Escherichia coli strain ETEC1732 chromosome, complete genome	A	O120:H32	O120	H32	Not identified	Not identified	10	No	Yes	Other pathogenic
GCA_021462105.1	R3	CP061264.1 Escherichia coli strain STEC1024 chromosome, complete genome	B1	O108:H21	O108	H21	Not identified	Not identified	-	No	No	Commensal
GCA_024585665.1	R3	CP073981 Escherichia coli strain MB19 chromosome, complete genome	A	O18:H10	O18	H10	Not identified	Not identified	226	No	No	Commensal
GCA_021131995.1	K-12	CP088612.1 Escherichia coli strain D16EC0206 chromosome, complete genome	B2	O25:H4	O25	H4	Group 2	K5	131	kpsMII_K5	Yes	Other pathogenic
GCA_030020095.1	R2	CP125059.1 Escherichia coli strain KFS-B43 chromosome, complete genome	A	O89:H21	O89	H21	Not identified	Not identified	1284	No	Yes	Other pathogenic
GCA_017900995.1	R1	CP072786.1 Escherichia coli strain JA0257 chromosome, complete genome	B2	O2:H6	O2	H6	Group 2	K1	998	kpsMII_K1	Yes	Other pathogenic
GCA_029715185.1	R4	CP099208.1 Escherichia coli strain RHB17-SO-C05 chromosome, complete genome	E	O80:H45	O80	H45	Not identified	Not identified	4175	No	No	Commensal
GCA_024499115.1	K-12	CP075731 Escherichia coli strain CP52E chromosome, complete genome	B1	O128:H12	O128	H12	Not identified	Not identified	515	No	No	Commensal
GCA_022759905.1	R1	CP086544.1 Escherichia coli strain Ec-042-T0 chromosome, complete genome	C	-:H21	-	H21	Not identified	Not identified	410	No	Yes	Other pathogenic
GCA_030013205.1	R4	CP122648.1 Escherichia coli strain ETEC4077 chromosome, complete genome	D	O139:H1	O139	H1	Group 2	Not identified	1	kpsMII	Yes	Other pathogenic
GCA_032351055.1	R1	CP135488.1 Escherichia coli strain isolateD chromosome, complete genome	C	O100:H18	O100	H18	Not identified	Not identified	2851	No	No	Commensal
GCA_010365545.1	R1	CP048376.1 Escherichia coli strain 38 chromosome, complete genome	C	O8:H9	O8	H9	Not identified	Not identified	410	No	No	Commensal
GCA_002163935.1	R3	CP019560.1 Escherichia coli strain KSC1031 chromosome, complete genome	B1	O128:H35	O128	H35	Not identified	Not identified	1147	No	No	Commensal
GCA_019428665.1	R3	CP080133.1 Escherichia coli strain PK8277 chromosome, complete genome	A	O27:H19	O27	H19	Not identified	Not identified	6751	No	Yes	Other pathogenic
GCA_022493535.1	R3	CP028756.1 Escherichia coli strain A19 chromosome, complete genome	B1	-:H7	-	H7	Not identified	Not identified	278	No	No	Commensal
GCA_004010595.1	R3	CP034792.1 Escherichia coli strain 2009C-3378 chromosome, complete genome	E	O157:H7	O157	H7	Not identified	Not identified	11	No	No	Commensal
GCA_002951735.1	R1	CP019280.1 Escherichia coli strain 13P484A, complete sequence	A	O9:H4	O9	H4	Not identified	Not identified	46	No	No	Commensal
GCA_013817865.1	R4	CP057166.1 Escherichia coli strain RHB34-C16 chromosome, complete genome	E	-:H23	-	H23	Not identified	Not identified	1621	No	No	Commensal
GCA_000019425.1	K-12	CP000948.1 Escherichia coli str. K12 substr. DH10B, complete genome	A	O16:H48	O16	H48	Not identified	Not identified	1060	No	No	Commensal
GCA_001890325.1	R3	CP018241 Escherichia coli strain 319, complete genome	E	O157:H7	O157	H7	Not identified	Not identified	11	No	Yes	EHEC
GCA_026651205.1	R3	CP095526.1 Escherichia coli strain GN05505 chromosome, complete genome	D	O17/O77/O44/O106:H18	O17/O77/O44/O106	H18	Not identified	Not identified	69	No	Yes	Other pathogenic
GCA_902810375.1	R4	LR778150.1 Escherichia coli isolate SC492 genome assembly, chromosome: omosome1	B1	O112:H19	O112	H19	Not identified	Not identified	5891	No	No	Commensal
GCA_016803875.1	R3	CP045712.1 Escherichia coli strain FHI_NMBU_11 chromosome, complete genome	B1	O128:H2	O128	H2	Not identified	Not identified	25	No	Yes	Other pathogenic
GCA_029719285.1	R2	CP099118.1 Escherichia coli strain RHB34-SO-C08 chromosome, complete genome	A	O159:H4	O159	H4	Not identified	Not identified	6617	No	No	Commensal
GCA_963693395.1	K-12	OY856303.1 Escherichia coli strain EC29472022BGR genome assembly, chromosome: EC29472022	B2	O25:H4	O25	H4	Group 2	K5	131	kpsMII_K5	No	Commensal
GCA_029636765.1	R1	CP047469.1 Escherichia coli strain DY612 chromosome, complete genome	A	-:H20	-	H20	Not identified	Not identified	48	No	Yes	Other pathogenic
GCA_024584845.1	R1	CP076259.1 Escherichia coli strain WY517-2 chromosome, complete genome	B1	O45:H10	O45	H10	Not identified	Not identified	6402	No	Yes	ETEC
GCA_030013825.1	R1	CP122844.1 Escherichia coli strain ETEC1722 chromosome, complete genome	A	-:H37	-	H37	Not identified	Not identified	772	No	Yes	Other pathogenic
GCA_022370515.1	R2	CP091427.1 Escherichia coli strain 1000C-3 chromosome, complete genome	A	O89:H9	O89	H9	Not identified	Not identified	167	No	No	Commensal
GCA_012015305.2	R3	CP090860.1 Escherichia coli strain 2018C-5284a chromosome, complete genome	E	O157:H7	O157	H7	Not identified	Not identified	11	No	Yes	Other pathogenic
GCA_024584945.1	R3	CP076282.1 Escherichia coli strain 442/2 chromosome, complete genome	B1	O112:H21	O112	H21	Not identified	Not identified	6160	No	Yes	ETEC
GCA_029718785.1	R1	CP099203.1 Escherichia coli strain RHB20-E3-C03 chromosome, complete genome	A	O9:H55	O9	H55	Not identified	Not identified	-	No	No	Commensal
GCA_025643435.1	K-12	CP097882.1 Escherichia coli str. K-12 substr. MG1655 strain K-12 chromosome, complete genome	A	O16:H48	O16	H48	Not identified	Not identified	10	No	No	Commensal
GCA_902810275.1	R1	LR778143.1 Escherichia coli isolate SC422 genome assembly, chromosome: omosome1	B1	O39:H21	O39	H21	Not identified	Not identified	58	No	No	Commensal
GCA_001890225.1	R3	CP018239.1 Escherichia coli strain 272 chromosome, complete genome	E	O157:H7	O157	H7	Not identified	Not identified	11	No	Yes	Other pathogenic
GCA_029719385.1	R3	CP099129.1 Escherichia coli strain RHB31-E3-C05 chromosome, complete genome	B1	O110:H2	O110	H2	Not identified	Not identified	187	No	No	Commensal
GCA_009002845.1	R1	AP019706.1 Escherichia coli O145:H28 112648 DNA, complete genome	D	O145:-	O145	-	Not identified	Not identified	32	No	Yes	Other pathogenic
GCA_000662395.1	R1	CP007133.1 Escherichia coli O145:H28 str. RM12761, complete genome	D	O145:-	O145	-	Not identified	Not identified	6130	No	No	Commensal
GCA_030168695.1	R1	CP122496.1 Escherichia coli strain a7 chromosome, complete genome	A	O103:H27	O103	H27	Not identified	Not identified	-	No	No	Commensal
GCA_022493435.1	R1	CP028751 Escherichia coli strain A24 chromosome, complete genome	B2	O6:H31	O6	H31	Group 2	Not identified	127	kpsMII	No	Commensal
GCA_019428765.1	R3	CP080163.1 Escherichia coli strain PK8275 chromosome, complete genome	D	O15:H18	O15	H18	Group 2	K5	69	kpsMII_K5	Yes	Other pathogenic
GCA_022759805.1	R2	CP086510.1 Escherichia coli strain Ec-050-T0 chromosome, complete genome	A	O89:H9	O89	H9	Not identified	Not identified	167	No	Yes	Other pathogenic
GCA_030013305.1	R4	CP122673.1 Escherichia coli strain ETEC4071 chromosome, complete genome	D	O139:H1	O139	H1	Group 2	Not identified	1	kpsMII	Yes	Other pathogenic
GCA_016889685.1	R1	CP069522.1 Escherichia coli strain FDAARGOS_1267 chromosome, complete genome	B2	O2:H6	O2	H6	Group 2	K1	141	kpsMII_K1	Yes	Other pathogenic
GCA_021131895.1	K-12	CP088596.1 Escherichia coli strain D16EC0589 chromosome, complete genome	B2	O25:H4	O25	H4	Group 2	K5	131	kpsMII_K5	Yes	Other pathogenic
GCA_024496025.1	R1	CP101705.1 Escherichia coli strain 035152 chromosome, complete genome	C	-:H9	-	H9	Not identified	Not identified	410	No	No	Commensal
GCA_024585765.1	R1	CP074001 Escherichia coli strain PM4 chromosome, complete genome	A	-:H11	-	H11	Not identified	Not identified	772	No	No	Commensal
GCA_021461915.1	R3	CP061247.1 Escherichia coli strain STEC401 chromosome, complete genome	B1	O130:H8	O130	H8	Not identified	Not identified	13	No	No	Commensal
GCA_021130985.1	K-12	CP088436.1 Escherichia coli strain F16EC0186 chromosome, complete genome	B2	O25:H4	O25	H4	Group 2	Not identified	131	kpsMII	Yes	Other pathogenic
GCA_021133095.1	R2	CP088800.1 Escherichia coli strain B16EC0481 chromosome, complete genome	A	O3:H2	O3	H2	Group 2	Not identified	10	kpsMII	Yes	Other pathogenic
GCA_030013615.1	R2	CP122775.1 Escherichia coli strain ETEC1737 chromosome, complete genome	A	O141:H4	O141	H4	Not identified	Not identified	-	No	Yes	Other pathogenic
GCA_021132495.1	K-12	CP088687.1 Escherichia coli strain C16EC0033 chromosome, complete genome	B2	O25:H4	O25	H4	Group 2	K5	-	kpsMII_K5	Yes	Other pathogenic
GCA_900174635.1	R1	LT838200.1 Escherichia coli isolate WI2 isolate genome assembly, chromosome: WI2	A	O9:H9	O9	H9	Not identified	Not identified	1288	No	No	Commensal
GCA_024499505.1	R1	CP101983.1 Escherichia coli strain STEC1096 chromosome, complete genome	B1	-:H21	-	H21	Not identified	Not identified	-	No	No	Commensal
GCA_022453605.1	R1	CP092639.1 Escherichia coli strain HS chromosome, complete genome	A	O9:H4	O9	H4	Not identified	Not identified	46	No	No	Commensal
GCA_020886575.2	R1	AP025220.2 Escherichia coli 2017.11.01CC DNA, complete genome	A	O86:H16	O86	H16	Group 2	Not identified	2690	kpsMII	No	Commensal
GCA_030438455.1	R3	CP129348.1 Escherichia coli strain STEC435 chromosome, complete genome	B1	O91:H14	O91	H14	Not identified	Not identified	33	No	No	Commensal
GCA_022493775.1	R1	CP028768.1 Escherichia coli strain A6 chromosome, complete genome	B2	O88:H14	O88	H14	Group 2	Not identified	4280	kpsMII	No	Commensal
GCA_000017745.1	R1	CP000800.1 Escherichia coli E24377A, complete genome	B1	-:H28	-	H28	Not identified	Not identified	1132	No	Yes	ETEC
GCA_023206695.1	R1	CP069636.1 Escherichia coli strain SSGw2 chromosome, complete genome	B2	O6:H1	O6	H1	Group 2	K5	73	kpsMII_K5	No	Commensal
GCA_000258025.1	R1	CP002970.1 Escherichia coli KO11FL, complete genome	B1	O6:H49	O6	H49	Not identified	Not identified	1079	No	No	Commensal
GCA_027474485.1	K-12	CP114891 Escherichia coli strain CM2 chromosome, complete genome	A	O16:H48	O16	H48	Not identified	Not identified	1060	No	No	Commensal
GCA_024331445.2	R4	CP117020.1 Escherichia coli strain MLI106K3 chromosome, complete genome	D	O1:H18	O1	H18	Group 2	K5	38	kpsMII_K5	Yes	Other pathogenic
GCA_014169575.1	R4	AP022207.1 Escherichia coli DNA, complete genome, strain: WP7-S18-ESBL-09	D	O45:H6	O45	H6	Group 2	K4	405	kpsMII_K4	No	Commensal
GCA_003018795.1	R3	CP027352.1 Escherichia coli strain 2012C-4606 chromosome, complete genome	B1	O26:H11	O26	H11	Not identified	Not identified	21	No	No	Commensal
GCA_019802685.1	R1	CP081881 Escherichia coli strain WW2 chromosome, complete genome	F	O11:H25	O11	H25	Not identified	Not identified	457	No	No	Commensal
GCA_013750815.1	R1	CP056569.1 Escherichia coli strain RHBSTW-00372 chromosome, complete genome	B2	O75:H5	O75	H5	Group 2	K5	404	kpsMII_K5	No	Commensal
GCA_032056765.1	R1	CP134905.1 Escherichia coli strain 3320 chromosome, complete genome	B2	O39:H4	O39	H4	Group 2	Not identified	91	kpsMII	Yes	Other pathogenic
GCA_005954725.1	K-12	CP040667.1 Escherichia coli strain S17-1 chromosome, complete genome	A	O16:H48	O16	H48	Not identified	Not identified	10	No	No	Commensal
GCF_900088105.1	R1	NZ_LT594504.1 Escherichia coli isolate E. coli RL465 chromosome 1	C	O8:H9	O8	H9	Not identified	Not identified	410	No	No	Commensal
GCA_002863845.1	R3	CP022279.1 Escherichia coli strain STEC299 chromosome, complete genome	B2	-:H18	-	H18	Group 2	K5	3693	kpsMII_K5	No	Commensal
GCA_013835945.1	K-12	CP057479.1 Escherichia coli strain RHB25-C12 chromosome, complete genome	D	-:H25	-	H25	Group 2	K5	4624	kpsMII_K5	No	Commensal
GCA_030013555.1	K-12	CP122751 Escherichia coli strain ETEC1743 chromosome, complete genome	A	O120:H32	O120	H32	Not identified	Not identified	10	No	Yes	Other pathogenic
GCA_002269325.1	R1	CP022912.1 Escherichia coli O6:H16 strain 2011EL-1370-2 chromosome, complete genome	A	O6:H16	O6	H16	Group 2	K15	4	kpsM_K15	Yes	Other pathogenic
GCA_024585425.1	R2	CP073932.1 Escherichia coli strain MB57 chromosome, complete genome	A	O89:H9	O89	H9	Not identified	Not identified	10	No	No	Commensal
GCA_904842665.1	R3	LR883965.1 Escherichia coli isolate 2016-17-550 genome assembly, chromosome: 1	B1	-:H7	-	H7	Not identified	Not identified	2165	No	No	Commensal
GCA_030273345.1	R1	CP127848.1 Escherichia coli strain MB7671 chromosome, complete genome	C	O8:H21	O8	H21	Not identified	Not identified	410	No	Yes	Other pathogenic
GCA_005885915.1	R3	CP040570.1 Escherichia coli O157:H7 strain ECP17-1298 chromosome, complete genome	E	O157:H7	O157	H7	Not identified	Not identified	11	No	Yes	EHEC
GCA_018884305.1	R1	CP035819.1 Escherichia coli strain WS3294A chromosome, complete genome	B1	O78:H18	O78	H18	Not identified	Not identified	223	No	Yes	ETEC
GCA_002953755.1	K-12	CP026344.1 Escherichia coli strain 8FA chromosome, complete genome	A	O16:H48	O16	H48	Not identified	Not identified	10	No	No	Commensal
GCA_900699165.1	R2	LR217818.1 Escherichia coli strain NCTC86 genome assembly, chromosome: 1	A	O15:H10	O15	H10	Group 2	K5	10	kpsMII_K5	No	Commensal
GCA_003172465.2	K-12	CP034595.1 Escherichia coli strain WCHEC035053S1G0 chromosome, complete genome	A	O16:H48	O16	H48	Not identified	Not identified	10	No	No	Commensal
GCA_963575585.1	R1	OY754452.1 Escherichia coli isolate S138 genome assembly, chromosome: 1	B1	O184:H10	O184	H10	Not identified	Not identified	162	No	No	Commensal
GCA_030013045.1	R4	CP122600.1 Escherichia coli strain ETEC6333 chromosome, complete genome	D	O139:H1	O139	H1	Group 2	Not identified	1	kpsMII	Yes	Other pathogenic
GCA_905330545.2	R1	OW967795.1 Escherichia coli isolate 538 genome assembly, chromosome: main	B2	O13/O135:H4	O13/O135	H4	Group 2	K1	538	kpsMII_K1	No	Commensal
GCA_021398975.1	R1	CP082773.1 Escherichia coli O99:H6 strain CU42ET-1 chromosome, complete genome	B2	O99:H6	O99	H6	Group 2	K1	1859	kpsMII_K1	Yes	AIEC
GCA_014109665.1	R3	CP058104.1 Escherichia coli strain RHB01-C04 chromosome, complete genome	B1	O84:H14	O84	H14	Not identified	Not identified	2144	No	No	Commensal
GCA_001900905.1	R3	CP010228.1 Escherichia coli strain S3, complete genome	A	O116:H48	O116	H48	Not identified	Not identified	3519	No	No	Commensal
GCA_021397945.1	R4	CP090254.1 Escherichia coli strain E305-2 chromosome, complete genome	F	O1:H6	O1	H6	Not identified	Not identified	648	No	No	Commensal
GCA_016904575.1	R4	CP070157.1 Escherichia coli strain FDAARGOS_1276 chromosome, complete genome	D	O86:H18	O86	H18	Group 2	K5	38	kpsMII_K5	Yes	Other pathogenic
GCA_013898935.1	R1	CP057796.1 Escherichia coli strain RHB14-C22 chromosome, complete genome	C	O9:H51	O9	H51	Not identified	Not identified	410	No	No	Commensal
GCA_003571765.1	R1	CP032237.1 Escherichia coli strain ECCWS199 chromosome, complete genome	A	O86:H38	O86	H38	Group 2	Not identified	48	kpsMII	No	Commensal
GCA_949786315.1	R1	OX460323.1 Escherichia coli strain EC0026B genome assembly, chromosome: 1	A	O7:H4	O7	H4	Group 2	Not identified	484	kpsMII	No	Commensal
GCA_013899825.1	R3	CP057916.1 Escherichia coli strain RHB10-C05 chromosome, complete genome	B2	-:H21	-	H21	Not identified	Not identified	5966	No	No	Commensal
GCA_001280325.1	R1	CP012635.1 Escherichia coli strain SF-088, complete genome	B2	O1:H7	O1	H7	Group 2	K1	95	kpsMII_K1	Yes	Other pathogenic
GCA_002855325.1	R3	CP024127.1 Escherichia coli strain 14EC001 chromosome, complete genome	cryptic	O115:H10	O115	H10	Not identified	Not identified	793	No	No	Commensal
GCA_019890855.1	R1	CP082357.1 Escherichia coli strain VCSW7 chromosome, complete genome	D	O8/O155:H37	O8/O155	H37	Not identified	Not identified	-	No	No	Commensal
GCA_034539815.2	R1	CP142580.1 Escherichia coli strain ExPEC_A186 chromosome, complete genome	C	O8:H19	O8	H19	Not identified	Not identified	88	No	Yes	Other ExPEC
GCA_022494685.1	R1	CP091665.1 Escherichia coli strain KOr019 chromosome, complete genome	F	O11:H6	O11	H6	Group 2	Not identified	457	kpsMII	Yes	Other pathogenic
GCA_020181535.1	K-12	CP084026.1 Escherichia coli strain 035053C1pKPC2_Vir_090515B1 chromosome, complete genome	A	O16:H48	O16	H48	Not identified	Not identified	10	No	No	Commensal
GCA_017357505.1	R1	CP032085.1 Escherichia coli strain ATCC 25922 chromosome, complete genome	B2	O6:H1	O6	H1	Group 2	Not identified	73	kpsMII	No	Commensal
GCA_003856655.1	K-12	CP023826.1 Escherichia coli strain 4/4 chromosome, complete genome	B2	O25:H4	O25	H4	Group 2	K5	131	kpsMII_K5	No	Commensal
GCA_031662355.1	R1	CP134376.1 Escherichia coli strain TUM12355 chromosome, complete genome	B1	O8/O160:H40	O8/O160	H40	Not identified	Not identified	7285	No	Yes	Other pathogenic
GCA_030708175.1	K-12	CP107120.1 Escherichia coli strain S12 chromosome, complete genome	B2	O25:H4	O25	H4	Group 2	K5	131	kpsMII_K5	No	Commensal
GCA_013899205.1	R1	CP057812.1 Escherichia coli strain RHB14-C15 chromosome, complete genome	C	O9:H51	O9	H51	Not identified	Not identified	410	No	No	Commensal
GCA_037094605.1	R4	CP146675.1 Escherichia coli strain MS 69-1 chromosome, complete genome	D	O153:H6	O153	H6	Group 2	Not identified	68	kpsMII	No	Commensal
GCA_003351485.1	R1	CP031256.1 Escherichia coli strain M16807 chromosome, complete genome	B2	O6:H1	O6	H1	Group 2	Not identified	73	kpsMII	Yes	NMEC
GCA_008275065.1	K-12	CP041991 Escherichia coli strain FusReg chromosome, complete genome	A	-:-	-	-	Not identified	Not identified	10	No	No	Commensal
GCA_001900635.1	R1	CP010140.1 Escherichia coli strain D3, complete genome	C	O8:H9	O8	H9	Not identified	Not identified	90	No	No	Commensal
GCA_008124405.1	K-12	CP043213.1 Escherichia coli O16:H48 strain CV601gfp chromosome, complete genome	A	O16:H48	O16	H48	Not identified	Not identified	10	No	Yes	Other pathogenic
GCA_008926185.1	R3	CP032803.1 Escherichia coli strain ERL05-1306 chromosome, complete genome	E	O157:H7	O157	H7	Not identified	Not identified	11	No	Yes	Other pathogenic
GCA_001021615.1	R1	CP006830.1 Escherichia coli APEC O18, complete genome	B2	O18:H7	O18	H7	Group 2	K1	95	kpsMII_K1	Yes	APEC
GCA_029094485.1	R1	CP119120.1 Escherichia coli strain GENOMIC22-004 chromosome, complete genome	C	-:H11	-	H11	Not identified	Not identified	410	No	Yes	Other pathogenic
GCA_016026375.1	R1	CP065624.1 Escherichia coli strain FDAARGOS_941 chromosome, complete genome	B1	O28/O42:H7	O28/O42	H7	Not identified	Not identified	4627	No	Yes	Other pathogenic
GCA_026001605.1	R3	AP026754.1 Escherichia coli PV01-97 O165:H25 DNA, complete genome	A	O165:H25	O165	H25	Not identified	Not identified	119	No	Yes	Other pathogenic
GCA_026689355.1	R4	CP113486.1 Escherichia coli strain GTEN_23 chromosome, complete genome	D	O153:H18	O153	H18	Group 2	K5	38	kpsMII_K5	No	Commensal
GCA_013694345.1	R1	CP059283.1 Escherichia coli strain SY3626_hybrid chromosome, complete genome	A	-:H11	-	H11	Not identified	Not identified	4656	No	Yes	Other pathogenic
GCA_025583345.2	R4	CP123244.1 Escherichia coli strain YZMc3-1 chromosome, complete genome	E	O18:H45	O18	H45	Not identified	Not identified	1011	No	Yes	Other pathogenic
GCA_013315755.1	R2	CP054371 Escherichia coli strain SCU-316 chromosome, complete genome	E	O27:H18	O27	H18	Not identified	Not identified	57	No	No	Commensal
GCA_003956185.1	R3	CP025862.1 Escherichia coli strain 504237 chromosome, complete genome	B1	O115:H5	O115	H5	Not identified	Not identified	443	No	Yes	Other pathogenic
GCA_000493755.1	K-12	CP006784.1 Escherichia coli JJ1886, complete genome	B2	O25:H4	O25	H4	Group 2	K5	131	kpsMII_K5	No	Commensal
GCA_000262125.1	R3	CP001925.1 Escherichia coli Xuzhou21, complete genome	E	O157:H7	O157	H7	Not identified	Not identified	11	No	No	Commensal
GCA_013167695.1	R3	CP038360.1 Escherichia coli O157:H7 strain F7386 chromosome, complete genome	E	O157:H7	O157	H7	Not identified	Not identified	11	No	Yes	EHEC
GCA_022558905.1	R2	CP060938.1 Escherichia coli strain EC11 chromosome, complete genome	A	O89:H9	O89	H9	Not identified	Not identified	167	No	Yes	Other pathogenic
GCA_013899145.1	R3	CP057843.1 Escherichia coli strain RHB13-C03 chromosome, complete genome	B1	O146:H21	O146	H21	Not identified	Not identified	442	No	No	Commensal
GCA_037094545.1	R1	CP146660.1 Escherichia coli strain MS 57-2 chromosome, complete genome	B2	O46:H31	O46	H31	Group 2	K1	420	kpsMII_K1	No	Commensal
GCA_017638965.1	R1	CP067232.1 Escherichia coli strain SBF45 chromosome, complete genome	B1	-:H7	-	H7	Not identified	Not identified	-	No	No	Commensal
GCA_001900575.1	R4	CP010129.1 Escherichia coli strain C9, complete genome	A	-:H32	-	H32	Not identified	Not identified	7064	No	No	Commensal
GCA_030285525.1	R4	CP127303.1 Escherichia coli strain APEC37 chromosome, complete genome	D	O11:H51	O11	H51	Not identified	Not identified	1011	No	Yes	APEC
GCA_000813165.1	R1	CP005930.1 Escherichia coli APEC IMT5155, complete genome	B2	O2/O50:H5	O2/O50	H5	Group 2	K1	-	kpsMII_K1	Yes	APEC
GCA_036884445.1	R1	CP145657.1 Escherichia coli strain S1-IND-01-A chromosome, complete genome	B1	-:H21	-	H21	Not identified	Not identified	616	No	Yes	Other pathogenic
GCA_013894975.1	R1	CP057696.1 Escherichia coli strain RHB17-C09 chromosome, complete genome	B1	O8:H25	O8	H25	Not identified	Not identified	58	No	No	Commensal
GCA_001901465.1	R3	CP010229.1 Escherichia coli strain S10 chromosome, complete genome	A	O105:H20	O105	H20	Not identified	Not identified	3574	No	No	Commensal
GCA_000974825.1	K-12	CP010443.1 Escherichia coli K-12 strain ER3446, complete genome	A	O16:H48	O16	H48	Not identified	Not identified	-	No	No	Commensal
GCA_003176855.1	R1	CP028381 Escherichia coli strain RM10466 chromosome, complete genome	B1	O113:H21	O113	H21	Not identified	Not identified	223	No	Yes	Other pathogenic
GCA_900636075.1	R1	LR134222.1 Escherichia coli strain NCTC11129 genome assembly, chromosome: 1	B1	O8:H51	O8	H51	Not identified	Not identified	155	No	No	Commensal
GCA_030708235.1	K-12	CP107128.1 Escherichia coli strain S7 chromosome, complete genome	B2	O25:H4	O25	H4	Group 2	Not identified	131	kpsMII	No	Commensal
GCA_019599065.1	K-12	CP080620.1 Escherichia coli strain TOP10 chromosome, complete genome	A	O16:H48	O16	H48	Not identified	Not identified	1060	No	No	Commensal
GCA_005221765.1	R3	CP028650.1 Escherichia coli strain 124 chromosome, complete genome	E	O157:H7	O157	H7	Not identified	Not identified	11	No	Yes	Other pathogenic
GCA_014904215.2	R3	CP075480.1 Escherichia coli strain NT1N31 chromosome, complete genome	A	O142:H38	O142	H38	Not identified	Not identified	716	No	Yes	Other pathogenic
GCA_004358385.1	R3	CP037941 Escherichia coli strain CFSAN027350 chromosome, complete genome	B1	O26:H11	O26	H11	Not identified	Not identified	29	No	Yes	EHEC
GCA_002215095.1	R1	CP011915.1 Escherichia coli strain PSUO2, complete genome	B2	O2:H6	O2	H6	Group 2	K1	141	kpsMII_K1	Yes	Other pathogenic
GCA_013371685.1	R1	CP055251 Escherichia coli strain AH01 chromosome, complete genome	B1	O78:H21	O78	H21	Not identified	Not identified	602	No	Yes	Other pathogenic
GCA_030708035.1	K-12	CP107184.1 Escherichia coli strain R3 chromosome, complete genome	B2	O25:H4	O25	H4	Group 2	K5	131	kpsMII_K5	No	Commensal
GCA_024700835.2	R2	CP116929.1 Escherichia coli strain MLI105 chromosome, complete genome	A	O89:H9	O89	H9	Not identified	Not identified	10	No	Yes	Other pathogenic
GCA_900636275.1	R3	LR134246.1 Escherichia coli strain NCTC9702 genome assembly, chromosome: 1	D	O44/O77/O17/O106:H18	O44/O77/O17/O106	H18	Group 2	Not identified	30	kpsMII	No	Commensal
GCA_001721225.1	R3	CP014583.1 Escherichia coli strain CFSAN004176, complete genome	A	O145:H25	O145	H25	Not identified	Not identified	-	No	No	Commensal
GCA_014108905.1	R1	CP058009.1 Escherichia coli strain RHB04-C17 chromosome, complete genome	B1	O81:H51	O81	H51	Not identified	Not identified	-	No	No	Commensal
GCA_036884645.1	R3	CP145694.1 Escherichia coli strain S1-KEN-04-A chromosome, complete genome	B1	O27:H14	O27	H14	Not identified	Not identified	5614	No	Yes	Other pathogenic
GCA_902825205.1	R3	LR782232.1 Escherichia coli isolate SC467 genome assembly, chromosome: omosome1	B1	-:H16	-	H16	Not identified	Not identified	4623	No	No	Commensal
GCA_016835015.1	R3	CP051816.1 Escherichia coli O157:H7 strain FLT_2004G chromosome, complete genome	E	O157:H7	O157	H7	Not identified	Not identified	11	No	Yes	EHEC
GCA_002844685.1	R1	CP025328.1 Escherichia coli strain ExPEC XM chromosome, complete genome	B2	O2/O50:H7	O2/O50	H7	Group 2	K1	95	kpsMII_K1	Yes	Other ExPEC
GCA_005221565.1	R3	CP028596.1 Escherichia coli strain 149 chromosome, complete genome	E	O157:H7	O157	H7	Not identified	Not identified	11	No	Yes	Other pathogenic
GCA_018223665.1	R1	CP073589.1 Escherichia coli strain MFDS1006657 chromosome, complete genome	B1	O6:-	O6	-	Not identified	Not identified	7616	No	Yes	EHEC
GCA_003111785.1	R1	CP029180.1 Escherichia coli strain H9Ecoli chromosome, complete genome	A	O151/O118:H29	O151/O118	H29	Not identified	Not identified	8739	No	Yes	Other pathogenic
GCA_013167495.1	R3	CP038336.1 Escherichia coli O157:H7 strain LSU61 chromosome, complete genome	E	O157:H7	O157	H7	Not identified	Not identified	11	No	Yes	EHEC
GCA_011068385.1	R3	CP049612.1 Escherichia coli O157:H7 strain K1516 chromosome, complete genome	D	O15:H18	O15	H18	Group 2	Not identified	31	kpsMII	No	Commensal
GCA_003956385.1	R1	CP025849.1 Escherichia coli strain 600468 chromosome, complete genome	B1	O8/O32:H19	O8/O32	H19	Not identified	Not identified	517	No	Yes	Other pathogenic
GCA_036884355.1	R3	CP145618.1 Escherichia coli strain S1-SRB-02-B chromosome, complete genome	D	O17/O77/O44/O106:H18	O17/O77/O44/O106	H18	Not identified	Not identified	69	No	Yes	Other pathogenic
GCA_029855145.1	R1	CP123231 Escherichia coli strain 5132 chromosome, complete genome	B2	O75:H5	O75	H5	Group 2	K1	1193	kpsMII_K1	Yes	Other pathogenic
GCA_001900775.1	R3	CP010160.1 Escherichia coli strain H1, complete genome	A	O156:H11	O156	H11	Not identified	Not identified	193	No	No	Commensal
GCA_029011945.1	K-12	CP090212.1 Escherichia coli strain BY68 chromosome, complete genome	A	O2:H32	O2	H32	Not identified	Not identified	10	No	Yes	Other pathogenic
GCA_002156845.1	R3	CP021339.1 Escherichia coli strain 95NR1 chromosome, complete genome	B1	O111:H8	O111	H8	Not identified	Not identified	294	No	Yes	Other pathogenic
GCA_029224105.1	R3	CP098231 Escherichia coli strain XJ34 chromosome, complete genome	E	O172:H45	O172	H45	Not identified	Not identified	1508	No	No	Commensal
GCA_020881875.1	R4	CP073621 Escherichia coli strain CE2050 chromosome, complete genome	D	-:H18	-	H18	Not identified	Not identified	963	No	Yes	Other pathogenic
GCA_001886535.1	R2	CP018103.1 Escherichia coli strain MRSN352231 chromosome, complete genome	A	O89:H9	O89	H9	Not identified	Not identified	617	No	Yes	Other pathogenic
GCA_025779775.2	K-12	CP114340.1 Escherichia coli strain 2022CK-00557 chromosome, complete genome	B2	O16:H5	O16	H5	Group 2	Not identified	131	kpsMII	Yes	Other pathogenic
GCA_900635145.1	R1	LR134000.1 Escherichia coli strain NCTC9066 genome assembly, chromosome: 1	A	O66:H25	O66	H25	Not identified	Not identified	2325	No	No	Commensal
GCA_000618005.3	R2	CP051001 Escherichia coli O157:H16 str. 98-3133 chromosome, complete genome	A	O157:H16	O157	H16	Not identified	Not identified	10	No	Yes	Other pathogenic
GCA_035621835.1	R1	CP141844.1 Escherichia coli strain HN68 chromosome, complete genome	C	O145:H9	O145	H9	Not identified	Not identified	-	No	No	Commensal
GCA_016904435.1	R1	CP070111 Escherichia coli strain FDAARGOS_1301 chromosome, complete genome	B2	O2/O50:H4	O2/O50	H4	Group 2	K1	95	kpsMII_K1	Yes	Other pathogenic
GCA_022982975.1	R1	CP095271 Escherichia coli strain EC9682 chromosome, complete genome	B2	O18:H7	O18	H7	Group 2	K1	95	kpsMII_K1	Yes	Other pathogenic
GCA_013342925.1	R1	CP054556.1 Escherichia coli strain LWY24 chromosome, complete genome	F	O3:H25	O3	H25	Not identified	Not identified	457	No	No	Commensal
GCA_030384885.1	R3	CP128613.1 Escherichia coli strain WL297 chromosome, complete genome	cryptic	O17:H45	O17	H45	Not identified	Not identified	2562	No	Yes	Other pathogenic
GCA_004295365.1	R2	CP036177.1 Escherichia coli strain WCHEC025970 chromosome, complete genome	A	O89:H9	O89	H9	Not identified	Not identified	167	No	No	Commensal
GCA_018279225.1	R3	CP059835.1 Escherichia coli strain tcmA_3 chromosome, complete genome	B1	O89:H7	O89	H7	Not identified	Not identified	1403	No	No	Commensal
GCA_029987955.1	K-12	CP124328.1 Escherichia coli strain AVS0787 chromosome, complete genome	B2	O25:H4	O25	H4	Group 2	K5	131	kpsMII_K5	Yes	Other pathogenic
GCA_005222345.1	R3	CP028698.1 Escherichia coli strain 106 chromosome, complete genome	E	O157:H7	O157	H7	Not identified	Not identified	11	No	Yes	Other pathogenic
GCA_034536655.2	R4	CP142526.1 Escherichia coli strain ExPEC_A71 chromosome, complete genome	F	O45:H45	O45	H45	Group 2	Not identified	648	kpsMII	Yes	Other ExPEC
GCA_013899965.1	R3	CP057941 Escherichia coli strain RHB09-C16 chromosome, complete genome	B1	O153/O178:H7	O153/O178	H7	Not identified	Not identified	278	No	No	Commensal
GCA_032368225.1	R1	CP127262.1 Escherichia coli strain TW10828 chromosome, complete genome	B1	O114:H49	O114	H49	Not identified	Not identified	173	No	Yes	ETEC
GCA_026001405.1	R3	AP026742.1 Escherichia coli JNE110611 O165:H25 DNA, complete genome	A	O165:H25	O165	H25	Not identified	Not identified	119	No	Yes	Other pathogenic
GCA_005484365.1	R1	CP035944.1 Escherichia coli strain AR24.2b chromosome, complete genome	C	-:H21	-	H21	Not identified	Not identified	410	No	No	Commensal
GCA_034540935.2	R4	CP142573.1 Escherichia coli strain ExPEC_A237 chromosome, complete genome	G	-:H25	-	H25	Not identified	Not identified	117	No	Yes	Other ExPEC
GCA_030345495.1	K-12	CP106998.1 Escherichia coli strain SY221 chromosome, complete genome	A	O16:H48	O16	H48	Not identified	Not identified	1060	No	No	Commensal
GCA_001900435.1	R1	CP010170.1 Escherichia coli strain H6, complete genome	A	O13/O135:H30	O13/O135	H30	Not identified	Not identified	197	No	No	Commensal
GCA_009873375.1	R2	CP041749.1 Escherichia coli strain NCCP 15955 chromosome, complete genome	A	-:-	-	-	Not identified	Not identified	10	No	Yes	Other pathogenic
GCA_022558845.1	R3	CP060919.1 Escherichia coli strain EC15 chromosome, complete genome	B1	O100:H25	O100	H25	Not identified	Not identified	6388	No	Yes	Other pathogenic
GCA_017161345.1	R3	CP034106.1 Escherichia coli strain RCAD0514 chromosome, complete genome	A	-:H19	-	H19	Not identified	Not identified	206	No	No	Commensal
GCA_016126995.1	R1	CP065970.1 Escherichia coli strain FDAARGOS_1058 chromosome, complete genome	C	O78:H4	O78	H4	Not identified	Not identified	1807	No	Yes	Other pathogenic
GCA_029989405.1	K-12	CP124349.1 Escherichia coli strain AVS0453 chromosome, complete genome	B2	O25:H4	O25	H4	Group 2	K5	131	kpsMII_K5	Yes	Other pathogenic
GCA_013801205.1	R3	CP056955.1 Escherichia coli strain RHB41-C22 chromosome, complete genome	B1	O108:H2	O108	H2	Not identified	Not identified	847	No	No	Commensal
GCA_005221625.1	R3	CP028626.1 Escherichia coli strain 137 chromosome, complete genome	E	O157:H7	O157	H7	Not identified	Not identified	11	No	Yes	Other pathogenic
GCA_028551215.1	R3	CP116981 Escherichia coli strain E6474 chromosome, complete genome	B1	O100/O154:H8	O100/O154	H8	Not identified	Not identified	101	No	Yes	Other pathogenic
GCA_002968935.1	R1	CP019271 Escherichia coli strain 13P460.1 chromosome, complete genome	B1	O9:H9	O9	H9	Not identified	Not identified	58	No	No	Commensal
GCA_012099675.2	R3	CP073595.1 Escherichia coli strain 592580 chromosome, complete genome	E	O157:H7	O157	H7	Not identified	Not identified	11	No	No	Commensal
GCA_000022225.1	R3	CP001368.1 Escherichia coli O157:H7 str. TW14359, complete genome	E	O157:H7	O157	H7	Not identified	Not identified	11	No	Yes	EHEC
GCA_016834755.1	R3	CP051792.1 Escherichia coli O157:H7 strain FLT_2011B chromosome, complete genome	E	O157:H7	O157	H7	Not identified	Not identified	11	No	Yes	EHEC
GCA_003204955.1	R1	CP029747.1 Escherichia coli strain 2016C-3878 chromosome, complete genome	F	O11:H25	O11	H25	Group 3	K96	457	kpsMIII_K96	No	Commensal
GCA_034534735.2	R1	CP142540.1 Escherichia coli strain ExPEC_A430 chromosome, complete genome	C	-:H51	-	H51	Not identified	Not identified	410	No	Yes	Other ExPEC
GCA_030708375.1	R1	CP123592.1 Escherichia coli strain DJH_137urine chromosome, complete genome	C	-:H9	-	H9	Not identified	Not identified	410	No	No	Commensal
GCA_900474445.1	R3	LS483296.1 Escherichia coli strain NCTC9966 genome assembly, chromosome: 1	A	O134/O46:H35	O134/O46	H35	Not identified	Not identified	8740	No	No	Commensal
GCA_005222005.1	R3	CP028654.1 Escherichia coli strain 122 chromosome, complete genome	E	O157:H7	O157	H7	Not identified	Not identified	11	No	Yes	Other pathogenic
GCA_027944995.1	R2	CP116188.1 Escherichia coli strain DETEC-E223 chromosome, complete genome	A	O89:H9	O89	H9	Not identified	Not identified	167	No	No	Commensal
GCA_026001745.1	R3	AP026761 Escherichia coli JNE102603 O165:H25 DNA, complete genome	A	O165:H25	O165	H25	Not identified	Not identified	-	No	Yes	Other pathogenic
GCA_024730765.1	R1	CP092500.1 Escherichia coli strain A30 chromosome, complete genome	B1	O88:H45	O88	H45	Not identified	Not identified	-	No	No	Commensal
GCA_008385335.1	R1	CP043750.1 Escherichia coli strain CVM N62675 chromosome, complete genome	A	-:H45	-	H45	Not identified	Not identified	398	No	Yes	Other pathogenic
GCA_016026235.1	R3	CP065613.1 Escherichia coli strain FDAARGOS_944 chromosome, complete genome	D	O143:-	O143	-	Not identified	Not identified	280	No	Yes	Other pathogenic
GCA_013821965.1	R2	CP057262.1 Escherichia coli strain RHB31-C14 chromosome, complete genome	A	O62:H30	O62	H30	Not identified	Not identified	34	No	No	Commensal
GCA_018771685.1	R2	CP076293.1 Escherichia coli strain Y18J chromosome, complete genome	A	O8:H2	O8	H2	Not identified	Not identified	3944	No	No	Commensal
GCA_030863925.1	R3	CP132979.1 Escherichia coli strain ARS-C101 chromosome, complete genome	B1	-:H2	-	H2	Not identified	Not identified	1665	No	No	Commensal
GCA_013341375.1	K-12	CP054457.1 Escherichia coli strain SCU-103 chromosome, complete genome	A	O29:H10	O29	H10	Not identified	Not identified	-	No	No	Commensal
GCA_030295485.1	R3	AP027156.1 Escherichia coli JNE181771 DNA, complete genome	B1	O108:H19	O108	H19	Not identified	Not identified	205	No	No	Commensal
GCA_010669025.1	R1	CP048605.1 Escherichia coli strain PapRG-06-5 chromosome, complete genome	E	O83:H39	O83	H39	Not identified	Not identified	8525	No	No	Commensal
GCA_012044775.1	R3	CP050646.1 Escherichia coli strain PapM-36-2 chromosome, complete genome	B1	-:H8	-	H8	Not identified	Not identified	8535	No	No	Commensal
GCA_022760215.1	R1	CP094339.1 Escherichia coli strain W224N chromosome, complete genome	B2	O18:H7	O18	H7	Group 2	K1	95	kpsMII_K1	No	Commensal
GCA_900635205.1	R3	LR134080.1 Escherichia coli strain NCTC9082 genome assembly, chromosome: 1	B1	O82:H19	O82	H19	Not identified	Not identified	278	No	No	Commensal
GCA_024499155.1	R2	CP075737.1 Escherichia coli strain CPF6 chromosome, complete genome	A	O8:H2	O8	H2	Not identified	Not identified	3944	No	No	Commensal
GCA_030515195.1	R1	CP082047.1 Escherichia coli strain MS21199 chromosome, complete genome	B2	O75:H5	O75	H5	Group 2	K1	-	kpsMII_K1	Yes	NMEC
GCA_001577325.1	K-12	CP014522.1 Escherichia coli strain ZH063, complete genome	B2	O25:H4	O25	H4	Group 2	K5	131	kpsMII_K5	Yes	Other pathogenic
GCA_015241535.1	R1	CP063713.1 Escherichia coli strain 18GA07VL08-EC chromosome, complete genome	B1	-:H10	-	H10	Not identified	Not identified	109	No	Yes	Other pathogenic
GCA_014168955.1	K-12	AP022032.1 Escherichia coli DNA, complete genome, strain: WP3-S18-ESBL-08	B2	O25:H4	O25	H4	Group 2	K5	131	kpsMII_K5	No	Commensal
GCA_021462145.1	R3	CP061272.1 Escherichia coli strain STEC032 chromosome, complete genome	U	O117/O107:H7	O117/O107	H7	Group 2	K1	504	kpsMII_K1	No	Commensal
GCA_021461855.1	R3	CP061217.1 Escherichia coli strain STEC405 chromosome, complete genome	B1	O130:H8	O130	H8	Not identified	Not identified	13	No	No	Commensal
GCA_030012645.1	K-12	CP122876.1 Escherichia coli strain ETEC1717 chromosome, complete genome	A	O2:H32	O2	H32	Not identified	Not identified	10	No	Yes	Other pathogenic
GCA_024585625.1	R4	CP073974.1 Escherichia coli strain MB22 chromosome, complete genome	A	O127:H26	O127	H26	Not identified	Not identified	6335	No	No	Commensal
GCA_030013245.1	R3	CP122655.1 Escherichia coli strain ETEC4074 chromosome, complete genome	A	O100:H30	O100	H30	Not identified	Not identified	993	No	Yes	Other pathogenic
GCA_012220125.2	R3	CP088050.1 Escherichia coli strain 429693 chromosome, complete genome	E	O157:H7	O157	H7	Not identified	Not identified	11	No	No	Commensal
GCA_008086485.1	R3	CP043015.1 Escherichia coli strain 388808_gen chromosome, complete genome	E	O157:H7	O157	H7	Not identified	Not identified	11	No	No	Commensal
GCA_024499445.1	R1	CP101975.1 Escherichia coli strain STEC1152 chromosome, complete genome	B1	O133:H25	O133	H25	Not identified	Not identified	10326	No	No	Commensal
GCA_002741295.1	R1	CP024256.1 Escherichia coli strain ATCC 43886 chromosome, complete genome	A	O25:H16	O25	H16	Group 3	Not identified	1312	kpsMIII	Yes	Other pathogenic
GCA_001559655.1	K-12	CP014270.1 Escherichia coli K-12 strain DHB4, complete genome	A	O16:H48	O16	H48	Not identified	Not identified	10	No	No	Commensal
GCA_013459175.1	R1	CP053852.1 Escherichia coli strain CE1628 chromosome, complete genome	F	O11:H25	O11	H25	Group 2	Not identified	457	kpsMII	No	Commensal
GCA_016404165.2	R3	CP075852.1 Escherichia coli strain S19-651 chromosome, complete genome	B1	O91:H14	O91	H14	Not identified	Not identified	33	No	No	Commensal
GCA_030013755.1	K-12	CP122832.1 Escherichia coli strain ETEC1730 chromosome, complete genome	A	O2:H32	O2	H32	Not identified	Not identified	10	No	Yes	Other pathogenic
GCA_013727815.1	R2	CP056263.1 Escherichia coli strain RHBSTW-00895 chromosome, complete genome	A	O99:H33	O99	H33	Not identified	Not identified	10	No	No	Commensal
GCA_002310695.1	R4	CP023366.1 Escherichia coli strain 1428 chromosome, complete genome	F	O153:H2	O153	H2	Group 2	Not identified	648	kpsMII	No	Commensal
GCA_002192295.1	R2	CP021736.1 Escherichia coli strain AR_0150, complete genome	A	O89:H9	O89	H9	Not identified	Not identified	167	No	Yes	Other pathogenic
GCA_018988385.1	R2	CP068041 Escherichia coli strain XJW9B277 chromosome, complete genome	A	O89:H9	O89	H9	Not identified	Not identified	167	No	No	Commensal
GCA_902810335.1	R4	LR778147.1 Escherichia coli isolate SC418 genome assembly, chromosome: omosome1	G	-:H48	-	H48	Not identified	Not identified	2550	No	No	Commensal
GCA_003019195.1	R4	CP027640.1 Escherichia coli strain 2014C-4705 chromosome, complete genome	B1	O112:H21	O112	H21	Not identified	Not identified	-	No	Yes	Other pathogenic
GCA_034421835.1	R1	CP139803.1 Escherichia coli strain HN257 chromosome, complete genome	B1	O88:H23	O88	H23	Not identified	Not identified	224	No	No	Commensal
GCA_001890365.1	R4	CP018206.1 Escherichia coli strain MRSN346647, complete genome	D	O153:H9	O153	H9	Not identified	Not identified	38	No	Yes	Other pathogenic
GCA_026651245.1	R4	CP095533.1 Escherichia coli strain GN02461 chromosome, complete genome	D	O25:H6	O25	H6	Group 2	K5	68	kpsMII_K5	Yes	Other pathogenic
GCA_002180055.1	R2	CP021532.1 Escherichia coli strain AR_0149, complete genome	A	O89:H9	O89	H9	Not identified	Not identified	167	No	Yes	Other pathogenic
GCA_003018595.1	R3	CP027672.1 Escherichia coli strain 2014C-3003 chromosome, complete genome	B1	O76:H19	O76	H19	Not identified	Not identified	-	No	Yes	Other pathogenic
GCA_014169775.1	R3	AP022261 Escherichia coli DNA, complete genome, strain: WP8-S18-ESBL-07	D	O17/O77/O44/O106:H18	O17/O77/O44/O106	H18	Group 2	K1	2858	kpsMII_K1	No	Commensal
GCA_030013865.1	R1	CP122859.1 Escherichia coli strain ETEC1720 chromosome, complete genome	A	-:H37	-	H37	Not identified	Not identified	772	No	Yes	Other pathogenic
GCA_022493575.1	R3	CP028758.1 Escherichia coli strain A16 chromosome, complete genome	E	O163:H9	O163	H9	Not identified	Not identified	2074	No	No	Commensal
GCA_019428625.1	R3	CP080121 Escherichia coli strain PK8217 chromosome, complete genome	A	-:H19	-	H19	Not identified	Not identified	6751	No	Yes	Other pathogenic
GCA_018966785.1	R4	CP076645.1 Escherichia coli strain MSI001 chromosome, complete genome	A	O8:H27	O8	H27	Not identified	Not identified	2854	No	No	Commensal
GCA_034422435.1	R4	CP139846.1 Escherichia coli strain Nord58 chromosome, complete genome	D	O11:H30	O11	H30	Group 2	K5	-	kpsMII_K5	No	Commensal
GCA_010365505.1	R2	CP048371 Escherichia coli strain 163 chromosome, complete genome	A	O89:H9	O89	H9	Not identified	Not identified	167	No	No	Commensal
GCA_013790145.1	R1	CP056794.1 Escherichia coli strain RHBSTW-00177 chromosome, complete genome	A	O32:H12	O32	H12	Not identified	Not identified	607	No	No	Commensal
GCA_002951775.1	R3	CP019259.1 Escherichia coli strain 13C1065T, complete sequence	A	O39:H16	O39	H16	Not identified	Not identified	4542	No	No	Commensal
GCA_905330875.2	K-12	OW968277.1 Escherichia coli isolate 131 genome assembly, chromosome: main	B2	O25:H4	O25	H4	Group 2	K5	131	kpsMII_K5	No	Commensal
GCA_021133295.1	K-12	CP088829.1 Escherichia coli strain A17EC0026 chromosome, complete genome	B2	O25:H4	O25	H4	Group 2	K5	131	kpsMII_K5	Yes	Other pathogenic
GCA_002164635.4	R4	CP022229.3 Escherichia coli strain WCHEC96200 chromosome, complete genome	D	O102:H6	O102	H6	Group 2	K5	405	kpsMII_K5	No	Commensal
GCA_002278115.2	R3	CP023142.1 Escherichia coli strain CFSAN061770 chromosome, complete genome	D	O17/O77/O44/O106:H18	O17/O77/O44/O106	H18	Group 3	K98	69	kpsMIII_K98	Yes	Other pathogenic
GCA_019551055.2	R3	CP091384.1 Escherichia coli strain 542099 chromosome, complete genome	U	O96:H19	O96	H19	Not identified	Not identified	1283	No	No	Commensal
GCA_012915625.2	R3	CP101522.1 Escherichia coli O157:H7 strain MD2019EC2705C4 chromosome, complete genome	E	O157:H7	O157	H7	Not identified	Not identified	11	No	Yes	EHEC
GCA_021132695.1	K-12	CP088723.1 Escherichia coli strain B16EC1124 chromosome, complete genome	B2	O25:H4	O25	H4	Group 2	K5	131	kpsMII_K5	Yes	Other pathogenic
GCA_016889485.1	R4	CP069707.1 Escherichia coli strain E41 chromosome, complete genome	A	O128:-	O128	-	Not identified	Not identified	202	No	Yes	Other pathogenic
GCA_013423805.1	K-12	CP058948.1 Escherichia coli strain SY3626C5 chromosome, complete genome	A	O16:H48	O16	H48	Not identified	Not identified	10	No	Yes	Other pathogenic
GCA_030013105.1	R2	CP122620.1 Escherichia coli strain ETEC4090 chromosome, complete genome	A	O141:H4	O141	H4	Not identified	Not identified	5786	No	Yes	Other pathogenic
GCA_036496485.1	R1	AP027532.1 Escherichia coli LR-45 DNA, complete genome	A	O8:H26	O8	H26	Not identified	Not identified	4977	No	No	Commensal
GCA_013740395.1	R2	CP056446.1 Escherichia coli strain RHBSTW-00503 chromosome, complete genome	A	O99:H33	O99	H33	Not identified	Not identified	5846	No	No	Commensal
GCA_027286085.1	K-12	CP114592.1 Escherichia coli strain WEC chromosome, complete genome	B1	O124/O164:H28	O124/O164	H28	Not identified	Not identified	1589	No	No	Commensal
GCA_024585565.1	R3	CP073958.1 Escherichia coli strain MB46 chromosome, complete genome	A	O71:H4	O71	H4	Not identified	Not identified	542	No	No	Commensal
GCA_029635865.1	K-12	CP114895.1 Escherichia coli strain CM56 chromosome, complete genome	A	O16:H48	O16	H48	Not identified	Not identified	1060	No	No	Commensal
GCA_025398375.1	R4	CP104665.1 Escherichia coli strain 2021CK-00607 chromosome, complete genome	F	-:H6	-	H6	Group 2	K5	648	kpsMII_K5	Yes	Other pathogenic
GCA_029457675.1	R1	CP113981 Escherichia coli strain LBV045/18_pyometra chromosome, complete genome	B2	O4:H5	O4	H5	Not identified	Not identified	12	No	No	Commensal
GCA_013890395.1	K-12	CP057621 Escherichia coli strain RHB20-C18 chromosome, complete genome	B1	O124/O164:H25	O124/O164	H25	Not identified	Not identified	58	No	No	Commensal
GCA_013376575.1	R4	CP049967.1 Escherichia coli strain ARL09/232 chromosome, complete genome	B1	-:H8	-	H8	Not identified	Not identified	7505	No	Yes	Other pathogenic
GCA_022493635.1	R1	CP028761 Escherichia coli strain A13 chromosome, complete genome	B2	O46:H31	O46	H31	Group 2	K1	363	kpsMII_K1	No	Commensal
GCA_004010695.1	R3	CP034801 Escherichia coli strain 2010C-3142 chromosome, complete genome	E	O157:H7	O157	H7	Not identified	Not identified	11	No	No	Commensal
GCA_013750375.1	R1	CP056565.1 Escherichia coli strain RHBSTW-00386 chromosome, complete genome	C	O8/O30:H12	O8/O30	H12	Not identified	Not identified	88	No	No	Commensal
GCA_020886435.2	R3	AP025209.2 Escherichia coli 2017.06.04CC DNA, complete genome	A	-:H26	-	H26	Not identified	Not identified	165	No	No	Commensal
GCA_014169435.1	K-12	AP022171 Escherichia coli DNA, complete genome, strain: WP5-S18-ESBL-09	B2	O16:H5	O16	H5	Not identified	Not identified	131	No	No	Commensal
GCA_025642235.1	R1	CP106756.1 Escherichia coli strain B-JRPT-4119 chromosome, complete genome	A	O5:H10	O5	H10	Group 2	K5	93	kpsMII_K5	No	Commensal
GCA_026651105.1	R3	CP095510.1 Escherichia coli strain GN02270 chromosome, complete genome	D	O11:H18	O11	H18	Group 2	K52	69	kpsMII_K52	Yes	Other pathogenic
GCA_019056115.1	R3	CP077396.1 Escherichia coli strain FDAARGOS 1383 chromosome, complete genome	D	O17/O77/O44/O106/O73:H18	O17/O77/O44/O106/O73	H18	Group 2	K5	2	kpsMII_K5	Yes	Other pathogenic
GCA_029719085.1	R3	CP099098.1 Escherichia coli strain RHB41-E2-C07 chromosome, complete genome	B1	O102:H6	O102	H6	Not identified	Not identified	101	No	No	Commensal
GCA_001455385.1	K-12	CP013253.1 Escherichia coli strain CQSW20, complete genome	A	O16:H48	O16	H48	Not identified	Not identified	1060	No	No	Commensal
GCA_029278625.2	R3	CP119577.1 Escherichia coli strain C012_chr chromosome, complete genome	B1	-:H16	-	H16	Not identified	Not identified	295	No	No	Commensal
GCA_002952935.1	K-12	CP026355.1 Escherichia coli strain 3A chromosome, complete genome	A	O16:H48	O16	H48	Not identified	Not identified	10	No	No	Commensal
GCA_000827105.1	R4	CP007592.1 Escherichia coli O157:H16 strain Santai, complete genome	D	O157:H16	O157	H16	Not identified	Not identified	1011	No	Yes	EHEC
GCA_002180215.1	R2	CP021691 Escherichia coli strain AR_0151, complete genome	A	O89:H9	O89	H9	Not identified	Not identified	167	No	Yes	Other pathogenic
GCA_013814665.1	R1	CP057126.1 Escherichia coli strain RHB36-C16 chromosome, complete genome	B1	O3:H19	O3	H19	Not identified	Not identified	155	No	No	Commensal
GCA_029718485.1	K-12	CP099178.1 Escherichia coli strain RHB22-SO-C05 chromosome, complete genome	A	-:H32	-	H32	Not identified	Not identified	3476	No	No	Commensal
GCA_036501905.1	R4	AP027697.1 Escherichia coli PSS-12 DNA, complete genome	A	-:H20	-	H20	Not identified	Not identified	-	No	No	Commensal
GCA_022493735.1	R3	CP028766.1 Escherichia coli strain A8 chromosome, complete genome	B1	O175:H28	O175	H28	Not identified	Not identified	200	No	No	Commensal
GCA_003052665.1	K-12	CP028703.1 Escherichia coli strain ME8067 chromosome, complete genome	A	O16:H48	O16	H48	Not identified	Not identified	10	No	No	Commensal
GCA_013727075.1	R1	CP056249.1 Escherichia coli strain RHBSTW-00905 chromosome, complete genome	B1	O9:H10	O9	H10	Not identified	Not identified	155	No	No	Commensal
GCA_019974455.1	R1	AP024471 Escherichia coli O121:H19 51104 DNA, complete genome	B1	O121:H19	O121	H19	Not identified	Not identified	655	No	No	Commensal
GCA_030169195.1	R4	CP104598.1 Escherichia coli strain AHM8C160RI chromosome, complete genome	A	-:H21	-	H21	Not identified	Not identified	1771	No	No	Commensal
GCA_036502505.1	K-12	AP027713.1 Escherichia coli PSS-16 DNA, complete genome	A	O1:H32	O1	H32	Not identified	Not identified	10	No	No	Commensal
GCA_014622985.1	R1	CP035772.1 Escherichia coli O145 strain RM8843-C1 chromosome, complete genome	D	O145:-	O145	-	Not identified	Not identified	32	No	No	Commensal
GCA_003402955.1	R1	CP031546.1 Escherichia coli strain cq9 chromosome, complete genome	C	O116:H11	O116	H11	Not identified	Not identified	88	No	No	Commensal
GCA_022846575.1	R3	AP025657.1 Escherichia coli TUM13867 DNA, complete genome	D	O15:H18	O15	H18	Group 3	K96	69	kpsMIII_K96	No	Commensal
GCA_018884345.1	R1	CP035832.1 Escherichia coli strain 025542-1 chromosome, complete genome	B1	O78:H12	O78	H12	Not identified	Not identified	173	No	Yes	ETEC
GCA_005885955.1	R3	CP040572.1 Escherichia coli O157:H7 strain ECP17-46 chromosome, complete genome	E	O157:H7	O157	H7	Not identified	Not identified	11	No	Yes	EHEC
GCA_024585465.1	R2	CP073939.1 Escherichia coli strain MB53 chromosome, complete genome	U	O176:-	O176	-	Not identified	Not identified	-	No	No	Commensal
GCA_012221765.2	R3	CP088069.1 Escherichia coli strain 438729 chromosome, complete genome	E	O157:H7	O157	H7	Not identified	Not identified	11	No	No	Commensal
GCA_030013005.1	R3	CP122588.1 Escherichia coli strain ETEC6335 chromosome, complete genome	E	O163:H9	O163	H9	Not identified	Not identified	2074	No	Yes	Other pathogenic
GCA_021132795.1	K-12	CP088737.1 Escherichia coli strain B16EC1020 chromosome, complete genome	B2	O25:H4	O25	H4	Group 2	K5	131	kpsMII_K5	Yes	Other pathogenic
GCA_002763995.1	K-12	CP024720.1 Escherichia coli isolate NQ3 chromosome, complete genome	B2	O25:H4	O25	H4	Group 2	K5	131	kpsMII_K5	No	Commensal
GCA_013805285.1	R1	CP057026.1 Escherichia coli strain RHB40-C05 chromosome, complete genome	B2	O2:H45	O2	H45	Not identified	Not identified	-	No	No	Commensal
GCA_030013515.1	K-12	CP122740.1 Escherichia coli strain ETEC1745 chromosome, complete genome	A	O120:H32	O120	H32	Not identified	Not identified	-	No	Yes	Other pathogenic
GCA_021133395.1	R4	CP088850.1 Escherichia coli strain A16EC0618 chromosome, complete genome	D	O2/O50:H30	O2/O50	H30	Group 2	K5	38	kpsMII_K5	Yes	Other pathogenic
GCA_016404325.2	R3	CP075640.1 Escherichia coli strain S19-141 chromosome, complete genome	B1	O91:H14	O91	H14	Not identified	Not identified	33	No	No	Commensal
GCA_034423855.1	R1	CP139887.1 Escherichia coli strain ECO21 chromosome, complete genome	B2	O83:H4	O83	H4	Group 2	K1	4456	kpsMII_K1	Yes	Other pathogenic
GCA_020149685.1	R2	CP083880.1 Escherichia coli strain NDM3 chromosome, complete genome	A	O89:H10	O89	H10	Not identified	Not identified	167	No	Yes	Other pathogenic
GCA_023206595.1	R1	CP069621 Escherichia coli strain PBP5 chromosome, complete genome	B2	O6:H1	O6	H1	Group 2	K5	73	kpsMII_K5	No	Commensal
GCA_013783685.1	R3	CP056355.1 Escherichia coli strain RHBSTW-00673 chromosome, complete genome	A	O112:H18	O112	H18	Not identified	Not identified	1303	No	No	Commensal
GCA_019428725.1	R1	CP080146.1 Escherichia coli strain PK8276 chromosome, complete genome	A	O15:H33	O15	H33	Group 3	Not identified	2253	kpsMIII	Yes	Other pathogenic
GCA_022493475.1	R1	CP028753.1 Escherichia coli strain A22 chromosome, complete genome	B2	O2:H6	O2	H6	Group 2	K5	1159	kpsMII_K5	No	Commensal
GCA_019646015.1	K-12	CP081009.1 Escherichia coli strain Stbl4 chromosome, complete genome	A	O16:H48	O16	H48	Not identified	Not identified	10	No	No	Commensal
GCA_010365405.1	R3	CP048326.1 Escherichia coli strain 61 chromosome, complete genome	B1	-:H4	-	H4	Not identified	Not identified	940	No	No	Commensal
GCA_003018495.1	R3	CP027552.1 Escherichia coli strain 2015C-4498 chromosome, complete genome	B1	O117/O107:H8	O117/O107	H8	Not identified	Not identified	2836	No	Yes	Other pathogenic
GCA_023167605.1	R2	AP023433.1 Escherichia coli M719 DNA, complete genome	A	O89:H21	O89	H21	Not identified	Not identified	8453	No	No	Commensal
GCA_025643475.1	K-12	CP097884.1 Escherichia coli str. K-12 substr. MG1655 strain K-12 chromosome, complete genome	A	O16:H48	O16	H48	Not identified	Not identified	10	No	No	Commensal
GCA_024584905.1	R1	CP076264.1 Escherichia coli strain NADC1036 chromosome, complete genome	B1	O88:H16	O88	H16	Not identified	Not identified	223	No	Yes	ETEC
GCA_013819805.1	R1	CP057223.1 Escherichia coli strain RHB32-C19 chromosome, complete genome	B1	O8:H16	O8	H16	Not identified	Not identified	2028	No	No	Commensal
GCA_016803935.1	R3	CP047600.1 Escherichia coli O84:H7 strain Trh52 chromosome, complete genome	B2	O84:H7	O84	H7	Not identified	Not identified	28	No	Yes	Other pathogenic
GCA_001890265.1	R3	CP018243.1 Escherichia coli strain 350 chromosome, complete genome	E	O157:H7	O157	H7	Not identified	Not identified	11	No	Yes	EHEC
GCA_031551975.1	R1	CP117044.1 Escherichia coli strain B-DolR chromosome, complete genome	A	O7:-	O7	-	Group 2	K5	93	kpsMII_K5	No	Commensal
GCA_003019095.1	R3	CP027461 Escherichia coli strain 95-3322 chromosome, complete genome	B2	O22:H5	O22	H5	Group 2	Not identified	646	kpsMII	Yes	Other pathogenic
GCA_020526825.1	K-12	CP084899.1 Escherichia coli strain W3110-P chromosome, complete genome	A	O16:H48	O16	H48	Not identified	Not identified	10	No	No	Commensal
GCA_030013655.1	R1	CP122792.1 Escherichia coli strain ETEC1735 chromosome, complete genome	A	-:H37	-	H37	Not identified	Not identified	-	No	Yes	Other pathogenic
GCA_963575395.1	R4	OY754377.1 Escherichia coli isolate F1140 genome assembly, chromosome: 1	D	O4:H15	O4	H15	Group 2	K5	38	kpsMII_K5	No	Commensal
GCA_021228975.1	K-12	CP089445.1 Escherichia coli strain 5-1 chromosome, complete genome	B2	O25:H4	O25	H4	Group 2	K5	131	kpsMII_K5	No	Commensal
GCA_013837755.1	R3	CP057493.1 Escherichia coli strain RHB24-C10 chromosome, complete genome	B1	O82:H21	O82	H21	Not identified	Not identified	1800	No	No	Commensal
GCA_022353625.1	R1	CP054965.1 Escherichia coli strain STIN_95 chromosome, complete genome	B2	O2:H6	O2	H6	Group 2	K1	998	kpsMII_K1	No	Commensal
GCA_007012305.1	R2	CP041392.1 Escherichia coli strain ECOL-18-VL-LA-PA-Ryan-0026 chromosome, complete genome	A	O89:H9	O89	H9	Not identified	Not identified	167	No	Yes	Other pathogenic
GCA_028049085.3	R2	CP137935.1 Escherichia coli strain 2023CK-00004 chromosome, complete genome	A	O89:H9	O89	H9	Not identified	Not identified	167	No	Yes	Other pathogenic
GCA_030013345.1	R4	CP122679.1 Escherichia coli strain ETEC4069 chromosome, complete genome	D	O139:H1	O139	H1	Group 2	Not identified	1	kpsMII	Yes	Other pathogenic
GCA_025244805.1	R1	CP104274.1 Escherichia coli strain Ec15103 chromosome, complete genome	B2	O75:H5	O75	H5	Group 2	K1	1193	kpsMII_K1	No	Commensal
GCA_022759845.1	R1	CP086532.1 Escherichia coli strain Ec-042-T5-ESBL chromosome, complete genome	C	-:H21	-	H21	Not identified	Not identified	410	No	Yes	Other pathogenic
GCA_002953455.1	R1	CP026473.1 Escherichia coli strain KBN10P04869 chromosome, complete genome	C	-:H9	-	H9	Not identified	Not identified	410	No	No	Commensal
GCA_030552915.1	R4	CP130667.1 Escherichia coli strain SM107 chromosome, complete genome	D	-:H16	-	H16	Not identified	Not identified	1011	No	Yes	Other pathogenic
GCA_036222425.1	R1	CP142590.1 Escherichia coli strain 64 chromosome, complete genome	B1	O170:H7	O170	H7	Not identified	Not identified	196	No	No	Commensal
GCA_024585725.1	R1	CP073994.1 Escherichia coli strain MB1 chromosome, complete genome	C	-:H9	-	H9	Not identified	Not identified	410	No	No	Commensal
GCA_030012745.1	K-12	CP122923.1 Escherichia coli strain ETEC1703 chromosome, complete genome	A	O2:H32	O2	H32	Not identified	Not identified	10	No	Yes	Other pathogenic
GCA_014168855.1	R4	AP022003.1 Escherichia coli DNA, complete genome, strain: WP3-W18-ESBL-08	D	O2/O50:H30	O2/O50	H30	Group 2	K5	-	kpsMII_K5	No	Commensal
GCA_002142715.1	K-12	CP021207.1 Escherichia coli strain strain Z247 chromosome, complete genome	B2	O25:H4	O25	H4	Group 2	K5	131	kpsMII_K5	Yes	Other pathogenic
GCA_009671045.1	R1	CP046000.1 Escherichia coli strain 1916D18 chromosome, complete genome	B1	-:H10	-	H10	Not identified	Not identified	641	No	No	Commensal
GCA_030295585.1	R1	AP027246.1 Escherichia coli JNE120393 DNA, complete genome	B1	O113:H21	O113	H21	Not identified	Not identified	223	No	No	Commensal
GCA_022369175.1	R3	CP058725.1 Escherichia coli strain S171-1 chromosome, complete genome	A	O33:H5	O33	H5	Not identified	Not identified	206	No	Yes	Other pathogenic
GCA_030142475.1	K-12	CP122319.1 Escherichia coli strain BW25113 chromosome, complete genome	A	O16:H48	O16	H48	Not identified	Not identified	10	No	No	Commensal
GCA_016026335.1	R3	CP065615.1 Escherichia coli strain FDAARGOS_943 chromosome, complete genome	D	O112:-	O112	-	Not identified	Not identified	279	No	Yes	Other pathogenic
GCA_011045295.1	R4	CP049198.1 Escherichia coli strain E686 chromosome, complete genome	D	O102:H6	O102	H6	Group 2	K4	405	kpsMII_K4	No	Commensal
GCA_015136895.1	R1	AP022482.1 Escherichia coli STN0717-20 DNA, complete genome	B1	O8:H10	O8	H10	Not identified	Not identified	9586	No	No	Commensal
GCA_034334925.1	K-12	CP139657.1 Escherichia coli strain TP10-3 chromosome, complete genome	A	O16:H48	O16	H48	Not identified	Not identified	10	No	Yes	Other pathogenic
GCA_027944895.1	R1	CP116166.1 Escherichia coli strain DETEC-P169 chromosome, complete genome	C	O8:H21	O8	H21	Not identified	Not identified	410	No	No	Commensal
GCA_005014055.1	R1	CP031898.1 Escherichia coli O113:H21 strain FWSEC0010 chromosome, complete genome	B1	O113:H21	O113	H21	Not identified	Not identified	223	No	Yes	Other pathogenic
GCA_030708275.1	K-12	CP107137.1 Escherichia coli strain S5 chromosome, complete genome	B2	O25:H4	O25	H4	Group 2	K5	131	kpsMII_K5	No	Commensal
GCA_000974865.1	K-12	CP010444.1 Escherichia coli K-12 strain ER3475, complete genome	A	O16:H48	O16	H48	Not identified	Not identified	-	No	No	Commensal
GCA_001901425.1	R3	CP010240.1 Escherichia coli strain C7, complete genome	B1	O15:H2	O15	H2	Not identified	Not identified	20	No	No	Commensal
GCA_008386415.1	R1	CP043744.1 Escherichia coli strain CVM N16EC0879 chromosome, complete genome	B1	O8:H10	O8	H10	Not identified	Not identified	58	No	Yes	Other pathogenic
GCA_013800705.1	R4	CP056947.1 Escherichia coli strain RHB42-C02 chromosome, complete genome	D	O7:H6	O7	H6	Group 2	K5	-	kpsMII_K5	No	Commensal
GCA_036884405.1	R4	CP145634.1 Escherichia coli strain S1-JOR-02-A chromosome, complete genome	D	O11:H4	O11	H4	Group 2	K5	38	kpsMII_K5	Yes	Other pathogenic
GCA_014170975.1	R1	CP059947.1 Escherichia coli strain 268.2 chromosome, complete genome	B1	O8:H10	O8	H10	Not identified	Not identified	58	No	No	Commensal
GCA_029720895.1	R1	CP098927.1 Escherichia coli strain RHB47-SO-C08 chromosome, complete genome	D	O34:H26	O34	H26	Not identified	Not identified	3573	No	No	Commensal
GCA_022494585.1	R4	CP091651 Escherichia coli strain KTa008 chromosome, complete genome	D	O2/O50:H30	O2/O50	H30	Group 2	K5	6220	kpsMII_K5	Yes	Other pathogenic
GCA_005221725.1	R3	CP028641 Escherichia coli strain 132 chromosome, complete genome	E	O157:H7	O157	H7	Not identified	Not identified	11	No	Yes	Other pathogenic
GCA_013785665.1	R1	CP056564.1 Escherichia coli strain RHBSTW-00392 chromosome, complete genome	B1	O8:H14	O8	H14	Not identified	Not identified	1086	No	No	Commensal
GCA_013315715.1	R4	CP054363.1 Escherichia coli strain SCU-171 chromosome, complete genome	G	O3:H8	O3	H8	Not identified	Not identified	657	No	No	Commensal
GCA_001900535.1	R3	CP010122.1 Escherichia coli strain C5, complete genome	B1	O10:H16	O10	H16	Not identified	Not identified	295	No	No	Commensal
GCA_030285565.1	R1	CP127306.1 Escherichia coli strain C51 chromosome, complete genome	B1	O9:H9	O9	H9	Not identified	Not identified	58	No	No	Commensal
GCA_030345595.1	K-12	CP107003.1 Escherichia coli strain SY22B1 chromosome, complete genome	A	O16:H48	O16	H48	Not identified	Not identified	1060	No	No	Commensal
GCA_905218875.2	K-12	OW848785.1 Escherichia coli isolate 131 genome assembly, chromosome: main	B2	O25:H4	O25	H4	Group 2	K5	131	kpsMII_K5	No	Commensal
GCA_022558945.1	R1	CP060950.1 Escherichia coli strain EC9 chromosome, complete genome	B1	O39:H23	O39	H23	Not identified	Not identified	224	No	Yes	Other pathogenic
GCA_037094505.1	R1	CP146653.1 Escherichia coli strain MS 119-7 chromosome, complete genome	B1	O5:H11	O5	H11	Not identified	Not identified	155	No	No	Commensal
GCA_013899865.1	R4	CP057922.1 Escherichia coli strain RHB09-C24 chromosome, complete genome	E	O15:H45	O15	H45	Not identified	Not identified	-	No	No	Commensal
GCA_016925075.1	R3	CP070393.1 Escherichia coli strain CFSAN083829 chromosome, complete genome	A	O166:H25	O166	H25	Not identified	Not identified	10	No	Yes	Other pathogenic
GCA_949786355.1	R1	OX460342.1 Escherichia coli strain EC0880B genome assembly, chromosome: 1	B1	O8:H25	O8	H25	Not identified	Not identified	58	No	No	Commensal
GCA_011492925.1	R1	CP049979.1 Escherichia coli strain IBS28 chromosome, complete genome	B1	O153:H25	O153	H25	Not identified	Not identified	58	No	No	Commensal
GCA_008152105.1	R1	CP041996.1 Escherichia coli strain AR Bank #0349 chromosome, complete genome	F	O11:H25	O11	H25	Group 3	K96	457	kpsMIII_K96	Yes	Other pathogenic
GCA_019431145.1	R2	CP080253.1 Escherichia coli strain PC6 chromosome, complete genome	A	O145:H12	O145	H12	Not identified	Not identified	10	No	Yes	Other pathogenic
GCA_016904535.1	R1	CP070148.1 Escherichia coli strain FDAARGOS_1297 chromosome, complete genome	B2	O18:H7	O18	H7	Group 2	K1	95	kpsMII_K1	Yes	Other pathogenic
GCA_001900945.1	R3	CP010235.1 Escherichia coli strain S40, complete genome	B1	O91:H21	O91	H21	Not identified	Not identified	-	No	No	Commensal
GCA_014770895.1	R1	CP061754.1 Escherichia coli O18ac:H14 strain 873.10 chromosome, complete genome	A	O18:-	O18	-	Not identified	Not identified	5791	No	No	Commensal
GCA_014109625.1	R3	CP058090.1 Escherichia coli strain RHB01-C17 chromosome, complete genome	B1	O153:H8	O153	H8	Not identified	Not identified	446	No	No	Commensal
GCA_013895455.1	R1	CP057713.1 Escherichia coli strain RHB17-C02 chromosome, complete genome	B1	O8:H10	O8	H10	Not identified	Not identified	3858	No	No	Commensal
GCA_021398935.1	R1	CP082771 Escherichia coli LF82 chromosome, complete genome	B2	O83:H1	O83	H1	Group 2	K5	135	kpsMII_K5	Yes	AIEC
GCA_013898975.1	Not found	CP057808.1 Escherichia coli strain RHB14-C16 chromosome, complete genome	U/cryptic	-:-	-	-	Group 2	Not identified	-	kpsMII	No	Commensal
GCA_001900675.1	R1	CP010145.1 Escherichia coli strain D5, complete genome	B1	O9:H25	O9	H25	Not identified	Not identified	58	No	No	Commensal
GCA_003030245.1	R4	CP028192.1 Escherichia coli strain CFSAN018748 chromosome, complete genome	D	-:H1	-	H1	Group 2	Not identified	5030	kpsMII	Yes	Other pathogenic
GCA_018128405.1	R3	CP071073.1 Escherichia coli strain 3347558 chromosome, complete genome	D	O17/O77/O44/O106/O73:H18	O17/O77/O44/O106/O73	H18	Group 3	K11	69	kpsM_K11	Yes	Other pathogenic
GCA_008275025.1	K-12	CP041989.1 Escherichia coli strain FusL08 chromosome, complete genome	A	-:-	-	-	Not identified	Not identified	10	No	No	Commensal
GCA_013899245.1	R3	CP057854.1 Escherichia coli strain RHB13-C01 chromosome, complete genome	B1	O146:H21	O146	H21	Not identified	Not identified	442	No	No	Commensal
GCA_003956285.1	R4	CP025869.1 Escherichia coli strain 503829 chromosome, complete genome	B1	O148:H28	O148	H28	Not identified	Not identified	94	No	Yes	Other pathogenic
GCA_013167595.1	R3	CP038349.1 Escherichia coli O157:H7 strain F8952 chromosome, complete genome	E	O157:H7	O157	H7	Not identified	Not identified	11	No	Yes	EHEC
GCA_003122105.1	R3	CP029242.1 Escherichia coli strain ECCRA-119 chromosome, complete genome	B1	-:H25	-	H25	Not identified	Not identified	156	No	No	Commensal
GCA_018628815.1	K-12	CP076043.1 Escherichia coli strain Stbl4 chromosome, complete genome	A	O16:H48	O16	H48	Not identified	Not identified	10	No	No	Commensal
GCA_008824125.1	K-12	CP044410.1 Escherichia coli strain ecMN1F chromosome, complete genome	A	O16:H48	O16	H48	Not identified	Not identified	10	No	No	Commensal
GCA_003342715.1	R4	CP031134.1 Escherichia coli strain CFSAN064035 chromosome, complete genome	B1	-:H32	-	H32	Not identified	Not identified	448	No	Yes	Other pathogenic
GCA_034535175.2	R3	CP142538.1 Escherichia coli strain ExPEC_A456 chromosome, complete genome	B1	O48:H34	O48	H34	Not identified	Not identified	5229	No	Yes	Other ExPEC
GCA_036493655.1	R4	AP027470.1 Escherichia coli 15.03CC DNA, complete genome	A	-:H21	-	H21	Not identified	Not identified	189	No	No	Commensal
GCA_030708135.1	K-12	CP107114.1 Escherichia coli strain S14 chromosome, complete genome	B2	O25:H4	O25	H4	Group 2	K5	131	kpsMII_K5	No	Commensal
GCA_017357545.1	R3	CP038496.1 Escherichia coli O157:H7 strain TT12A chromosome, complete genome	E	O157:H7	O157	H7	Not identified	Not identified	11	No	Yes	EHEC
GCA_003856615.1	K-12	CP023849.1 Escherichia coli strain 4/0 chromosome, complete genome	B2	O25:H4	O25	H4	Group 2	K5	131	kpsMII_K5	No	Commensal
GCA_020423205.1	R3	CP076241 Escherichia coli O157:H7 strain Vac_07.1 chromosome, complete genome	E	O157:H7	O157	H7	Not identified	Not identified	11	No	No	Commensal
GCA_013749975.1	R1	CP056556.1 Escherichia coli strain RHBSTW-00410 chromosome, complete genome	B1	O8:H19	O8	H19	Not identified	Not identified	2079	No	No	Commensal
GCA_029989245.1	K-12	CP124347.1 Escherichia coli strain AVS0283 chromosome, complete genome	B2	O16:H5	O16	H5	Group 2	K5	131	kpsMII_K5	Yes	Other pathogenic
GCA_002899515.1	K-12	CP026027.1 Escherichia coli strain LIM chromosome, complete genome	A	O16:H48	O16	H48	Not identified	Not identified	10	No	No	Commensal
GCA_900497415.1	K-12	LS999560.1 Escherichia coli isolate EC-TO143 genome assembly, chromosome: 1	B2	O25:H4	O25	H4	Group 2	K5	131	kpsMII_K5	No	Commensal
GCA_030036695.1	K-12	CP124511 Escherichia coli strain AVS0501 chromosome, complete genome	B2	O16:H5	O16	H5	Group 2	K5	131	kpsMII_K5	Yes	Other pathogenic
GCA_013167195.1	R3	CP038290.1 Escherichia coli O157:H7 strain TX 265-1 chromosome, complete genome	E	O157:H7	O157	H7	Not identified	Not identified	11	No	Yes	EHEC
GCA_013899645.1	R3	CP057891 Escherichia coli strain RHB11-C13 chromosome, complete genome	B1	-:H7	-	H7	Not identified	Not identified	101	No	No	Commensal
GCA_018499805.2	R2	CP104384.1 Escherichia coli strain JNQH498 chromosome, complete genome	A	O9:H10	O9	H10	Not identified	Not identified	227	No	Yes	Other pathogenic
GCA_916098155.1	R4	OU701452.1 Escherichia coli isolate CNR65D6 genome assembly, chromosome: 1	D	O102:H6	O102	H6	Group 2	K5	38	kpsMII_K5	No	Commensal
GCA_001901365.1	R1	CP010231 Escherichia coli strain S30, complete genome	A	O8:H11	O8	H11	Not identified	Not identified	48	No	No	Commensal
GCA_014607535.1	R1	CP031343.1 Escherichia coli O145 strain RM10425-C1 chromosome, complete genome	D	O145:-	O145	-	Not identified	Not identified	32	No	No	Commensal
GCA_022368815.1	R3	CP058709.1 Escherichia coli strain S163-2 chromosome, complete genome	A	O5:H11	O5	H11	Not identified	Not identified	48	No	Yes	Other pathogenic
GCA_030708535.1	K-12	CP107147.1 Escherichia coli strain R14 chromosome, complete genome	B2	O25:H4	O25	H4	Group 2	K5	131	kpsMII_K5	No	Commensal
GCA_034534175.2	R1	CP142545.1 Escherichia coli strain ExPEC_A409 chromosome, complete genome	C	-:H12	-	H12	Not identified	Not identified	88	No	Yes	Other ExPEC
GCA_004355105.2	K-12	CP037857.2 Escherichia coli BW25113 strain AM187 chromosome, complete genome	A	O16:H48	O16	H48	Not identified	Not identified	10	No	No	Commensal
GCA_029854555.1	R1	CP123036.1 Escherichia coli strain E22 chromosome, complete genome	C	-:H9	-	H9	Not identified	Not identified	410	No	No	Commensal
GCA_002787545.1	R2	CP024815.1 Escherichia coli strain CREC-629 chromosome, complete genome	A	O89:H10	O89	H10	Not identified	Not identified	167	No	Yes	Other pathogenic
GCA_013085205.1	R1	CP053245.1 Escherichia coli strain SCU-485 chromosome, complete genome	U	O46:H31	O46	H31	Group 2	K1	420	kpsMII_K1	No	Commensal
GCA_008124305.1	K-12	CP043205.1 Escherichia coli O16:H48 strain PG20180054 chromosome, complete genome	A	O16:H48	O16	H48	Not identified	Not identified	10	No	Yes	Other pathogenic
GCA_022559025.1	R1	CP043284.1 Escherichia coli strain WCHEC025985 chromosome, complete genome	C	O136:H9	O136	H9	Not identified	Not identified	410	No	No	Commensal
GCA_017639045.1	R2	CP067250.1 Escherichia coli strain ESBL_DR28 chromosome, complete genome	A	O89:-	O89	-	Not identified	Not identified	167	No	No	Commensal
GCA_024225435.1	R1	CP100525.1 Escherichia coli strain LH13-b chromosome, complete genome	A	O8:H11	O8	H11	Not identified	Not identified	48	No	No	Commensal
GCA_001723505.1	K-12	CP017100.1 Escherichia coli strain K-12 NEB 5-alpha chromosome, complete genome	A	O16:H48	O16	H48	Not identified	Not identified	1060	No	No	Commensal
GCA_034536355.2	R1	CP142531 Escherichia coli strain ExPEC_A58 chromosome, complete genome	C	O78:H18	O78	H18	Not identified	Not identified	410	No	Yes	Other ExPEC
GCA_021397815.1	K-12	CP090257.1 Escherichia coli strain E-R300-1 chromosome, complete genome	B2	O25:H4	O25	H4	Group 2	K5	131	kpsMII_K5	No	Commensal
GCA_000974505.1	K-12	CP010440.1 Escherichia coli K-12 strain ER3476, complete genome	A	O16:H48	O16	H48	Not identified	Not identified	-	No	No	Commensal
GCA_013822325.1	R1	CP057270.1 Escherichia coli strain RHB31-C04 chromosome, complete genome	A	O133:H4	O133	H4	Not identified	Not identified	1309	No	No	Commensal
GCA_024508155.1	R1	CP101925.1 Escherichia coli strain Seattle 1946 chromosome, complete genome	B2	O6:H1	O6	H1	Group 2	Not identified	73	kpsMII	No	Commensal
GCA_014171015.1	R4	AP022087.1 Escherichia coli DNA, complete genome, strain: WP4-S18-ESBL-07	D	O7:H15	O7	H15	Not identified	Not identified	70	No	No	Commensal
GCA_030142335.1	K-12	CP122316.1 Escherichia coli strain HT-946 chromosome, complete genome	A	O16:H48	O16	H48	Not identified	Not identified	10	No	No	Commensal
GCA_016939795.1	K-12	CP070593.1 Escherichia coli strain ESC53083 chromosome, complete genome	B2	O25:H4	O25	H4	Not identified	Not identified	131	No	Yes	Other pathogenic
GCA_013899015.1	R3	CP057826.1 Escherichia coli strain RHB14-C07 chromosome, complete genome	E	O146:H20	O146	H20	Not identified	Not identified	5876	No	No	Commensal
GCA_030908665.1	R3	CP133120.1 Escherichia coli O157:H7 strain PNUSAE145590 chromosome, complete genome	E	O157:H7	O157	H7	Not identified	Not identified	11	No	No	Commensal
GCA_003033905.1	R2	CP027118.1 Escherichia coli strain 26561 chromosome, complete genome	A	O89:H9	O89	H9	Not identified	Not identified	10	No	No	Commensal
GCA_029854615.1	R1	CP123046.1 Escherichia coli strain EC0430 chromosome, complete genome	B1	-:H9	-	H9	Not identified	Not identified	2179	No	Yes	Other pathogenic
GCA_013730915.1	R3	CP056299.1 Escherichia coli strain RHBSTW-00849 chromosome, complete genome	B2	O131:H45	O131	H45	Not identified	Not identified	491	No	No	Commensal
GCA_001901025.1	R4	CP010180.1 Escherichia coli strain M1, complete genome	B1	O132:H49	O132	H49	Not identified	Not identified	1081	No	No	Commensal
GCA_002787935.1	R3	CP024821 Escherichia coli strain CREC-591 chromosome, complete genome	B1	-:H31	-	H31	Not identified	Not identified	101	No	Yes	Other pathogenic
GCA_013900285.1	R3	CP057983.1 Escherichia coli strain RHB06-C19 chromosome, complete genome	B1	O142:H38	O142	H38	Not identified	Not identified	154	No	No	Commensal
GCA_032062925.1	R2	CP134918.1 Escherichia coli strain 1588 chromosome, complete genome	A	O89:H21	O89	H21	Not identified	Not identified	167	No	Yes	Other pathogenic
GCA_023653865.1	K-12	CP084205.1 Escherichia coli strain EC2648-R1 chromosome, complete genome	A	O16:H48	O16	H48	Not identified	Not identified	10	No	No	Commensal
GCA_003351385.1	R1	CP031231 Escherichia coli strain Es_ST410_NW1_NDM_09_2017 chromosome, complete genome	C	O8:H21	O8	H21	Not identified	Not identified	410	No	Yes	Other pathogenic
GCA_002764015.1	K-12	CP024717.1 Escherichia coli strain LS4 chromosome, complete genome	B2	O25:H4	O25	H4	Group 2	K5	131	kpsMII_K5	No	Commensal
GCA_012219045.2	R3	CP088040.1 Escherichia coli strain 432301 chromosome, complete genome	E	O157:H7	O157	H7	Not identified	Not identified	11	No	No	Commensal
GCA_020423145.1	R3	CP076245.1 Escherichia coli O157:H7 strain Balcarce_24.2 chromosome, complete genome	E	O157:H7	O157	H7	Not identified	Not identified	11	No	No	Commensal
GCA_013785265.1	R1	CP056481 Escherichia coli strain RHBSTW-00466 chromosome, complete genome	B2	O18:H5	O18	H5	Group 2	K5	14	kpsMII_K5	No	Commensal
GCA_900636125.1	R1	LR134228.1 Escherichia coli strain NCTC9699 genome assembly, chromosome: 1	A	O28/O42:H4	O28/O42	H4	Not identified	Not identified	6071	No	No	Commensal
GCA_013831995.1	K-12	CP057420.1 Escherichia coli strain RHB27-C17 chromosome, complete genome	A	O16:H48	O16	H48	Not identified	Not identified	10	No	No	Commensal
GCA_009433135.1	R3	CP040316.1 Escherichia coli strain CV261 chromosome, complete genome	E	O157:H7	O157	H7	Not identified	Not identified	11	No	No	Commensal
GCA_002012025.1	K-12	CP018970.1 Escherichia coli strain Ecol_542 chromosome, complete genome	B2	O25:H4	O25	H4	Group 2	K5	131	kpsMII_K5	No	Commensal
GCA_005221905.1	R3	CP028609.1 Escherichia coli strain 142 chromosome, complete genome	E	O157:H7	O157	H7	Not identified	Not identified	11	No	Yes	Other pathogenic
GCA_004114395.1	R4	CP034389.1 Escherichia coli strain RS571 chromosome, complete genome	F	O102:H6	O102	H6	Group 3	K98	648	kpsMIII_K98	No	Commensal
GCA_034059795.1	K-12	CP139130.1 Escherichia coli strain YZ22PE165 chromosome, complete genome	A	O5:H32	O5	H32	Not identified	Not identified	761	No	Yes	Other pathogenic
GCA_002787315.1	R2	CP024859.1 Escherichia coli strain AR_0014, complete genome	A	O9:H9	O9	H9	Not identified	Not identified	167	No	Yes	Other pathogenic
GCA_013795285.1	R1	CP056867.1 Escherichia coli strain RHBSTW-00087 chromosome, complete genome	B2	O18:H7	O18	H7	Group 2	K1	95	kpsMII_K1	No	Commensal
GCA_016834875.1	R3	CP051806.1 Escherichia coli O157:H7 strain FLT_2008D chromosome, complete genome	E	O157:H7	O157	H7	Not identified	Not identified	11	No	Yes	EHEC
GCA_034120885.2	R1	CP141749.1 Escherichia coli strain 2023CK-01482 chromosome, complete genome	A	O9:H30	O9	H30	Not identified	Not identified	361	No	Yes	Other pathogenic
GCA_019431315.1	R4	CP080233.1 Escherichia coli O139:H1 strain P15-25 chromosome, complete genome	D	O139:H1	O139	H1	Group 2	Not identified	1	kpsMII	No	Commensal
GCA_020091645.1	R2	CP083585.1 Escherichia coli strain ECNB21-M121 chromosome, complete genome	E	O38:H39	O38	H39	Not identified	Not identified	1140	No	No	Commensal
GCA_003966465.1	R3	AP018808.1 Escherichia coli E2865 DNA, complete genome	B1	O26:H11	O26	H11	Not identified	Not identified	21	No	Yes	EHEC
GCA_022558765.1	R1	CP060902.1 Escherichia coli strain EC20 chromosome, complete genome	C	-:H9	-	H9	Not identified	Not identified	410	No	Yes	Other pathogenic
GCA_900635215.1	R2	LR134082.1 Escherichia coli strain NCTC9038 genome assembly, chromosome: 1	A	O38:H26	O38	H26	Not identified	Not identified	10	No	No	Commensal
GCA_013795795.1	K-12	CP056873.1 Escherichia coli strain RHBSTW-00081 chromosome, complete genome	B2	O25:H4	O25	H4	Group 2	K5	131	kpsMII_K5	No	Commensal
GCA_024329775.2	R4	CP116916.1 Escherichia coli strain MLI023K2 chromosome, complete genome	U/cryptic	O170:H4	O170	H4	Not identified	Not identified	-	No	Yes	Other pathogenic
GCA_013315935.1	R4	CP054335.1 Escherichia coli strain SCU-120 chromosome, complete genome	F	O1:H6	O1	H6	Not identified	Not identified	648	No	No	Commensal
GCA_002214745.2	R3	CP016828.1 Escherichia coli strain FORC_043, complete genome	B1	O104:H4	O104	H4	Not identified	Not identified	678	No	Yes	Other pathogenic
GCA_022605345.1	R2	CP093283.1 Escherichia coli strain EC-14-2-9 chromosome, complete genome	A	O89:H9	O89	H9	Not identified	Not identified	167	No	Yes	Other pathogenic
GCA_013822575.1	R2	CP057276.1 Escherichia coli strain RHB31-C01 chromosome, complete genome	A	O86:-	O86	-	Not identified	Not identified	1415	No	No	Commensal
GCA_030707975.1	K-12	CP107174.1 Escherichia coli strain R7 chromosome, complete genome	B2	O25:H4	O25	H4	Group 2	Not identified	131	kpsMII	No	Commensal
GCA_034541215.2	R3	CP142570.1 Escherichia coli strain ExPEC_A251 chromosome, complete genome	B1	O151/O118:H21	O151/O118	H21	Not identified	Not identified	101	No	Yes	Other ExPEC
GCA_002163655.1	R3	CP018323.1 Escherichia coli strain KSC9 chromosome, complete genome	B1	O153:H21	O153	H21	Not identified	Not identified	101	No	No	Commensal
GCA_002934895.1	R1	CP026399.1 Escherichia coli strain ECONIH4 chromosome, complete genome	A	O8:H30	O8	H30	Not identified	Not identified	399	No	No	Commensal
GCA_001183685.1	K-12	CP012127.1 Escherichia coli strain DH1Ec169, complete genome	A	O16:H48	O16	H48	Not identified	Not identified	1060	No	No	Commensal
GCA_002951855.1	R3	CP019455.1 Escherichia coli strain FHI_NMBU_03 chromosome, complete genome	B2	-:H6	-	H6	Not identified	Not identified	28	No	Yes	Other pathogenic
GCA_003231115.1	R3	CP029492.1 Escherichia coli strain HS30-1 chromosome, complete genome	A	O105:H5	O105	H5	Not identified	Not identified	3288	No	Yes	Other pathogenic
GCA_019048285.1	R2	CP077342.1 Escherichia coli strain FDAARGOS 1389 chromosome, complete genome	A	O10:H4	O10	H4	Not identified	Not identified	10	No	Yes	Other pathogenic
GCA_029991025.1	K-12	CP124343.1 Escherichia coli strain AVS0533 chromosome, complete genome	B2	O16:H5	O16	H5	Group 2	K5	131	kpsMII_K5	Yes	Other pathogenic
GCA_018884405.1	R1	CP035846.1 Escherichia coli strain TW10598 chromosome, complete genome	A	O6:H16	O6	H16	Group 2	K15	4	kpsM_K15	Yes	ETEC
GCA_022846235.1	R1	AP025677.1 Escherichia coli Rb-23 DNA, complete genome	B2	O39:H4	O39	H4	Group 2	Not identified	91	kpsMII	No	Commensal
GCA_905071835.1	R1	LR898874.1 Escherichia coli isolate MSB1_4I-sc-2280412 genome assembly, chromosome: 1	F	O1:H7	O1	H7	Group 2	K1	59	kpsMII_K1	No	Commensal
GCA_030515495.1	R1	CP082085.1 Escherichia coli strain MS20653 chromosome, complete genome	B2	O2/O50:H7	O2/O50	H7	Group 2	K1	95	kpsMII_K1	Yes	NMEC
GCA_002953055.1	K-12	CP026351 Escherichia coli strain 5A chromosome, complete genome	A	O16:H48	O16	H48	Not identified	Not identified	10	No	No	Commensal
GCA_014217135.1	K-12	CP051609.1 Escherichia coli O25b:H4-ST131 strain 2019_APHA chromosome, complete genome	B2	O25:H4	O25	H4	Group 2	K5	131	kpsMII_K5	No	Commensal
GCA_014169855.1	R4	AP022287.1 Escherichia coli DNA, complete genome, strain: WP9-S17-ESBL-11	D	O2/O50:H30	O2/O50	H30	Group 2	K5	38	kpsMII_K5	No	Commensal
GCA_905330245.2	R2	OW968124.1 Escherichia coli isolate 10 genome assembly, chromosome: main	A	O89:H17	O89	H17	Not identified	Not identified	10	No	No	Commensal
GCA_029636805.1	K-12	CP049112.1 Escherichia coli strain WF5-5-T2 chromosome, complete genome	A	O16:H48	O16	H48	Not identified	Not identified	-	No	Yes	Other pathogenic
GCA_902810325.1	R3	LR778145.1 Escherichia coli isolate SC423 genome assembly, chromosome: omosome1	B1	-:H7	-	H7	Not identified	Not identified	2005	No	No	Commensal
GCA_000299255.1	R3	CP003297.1 Escherichia coli O104:H4 str. 2009EL-2050, complete genome	B1	O104:H4	O104	H4	Not identified	Not identified	678	No	No	Commensal
GCA_025399135.1	R3	CP104649.1 Escherichia coli strain PNUSAE008512 chromosome, complete genome	E	O157:H7	O157	H7	Not identified	Not identified	11	No	Yes	Other pathogenic
GCA_013357365.1	R3	CP050498.1 Escherichia coli strain RM13322 chromosome, complete genome	B1	O103:H2	O103	H2	Not identified	Not identified	17	No	Yes	Other pathogenic
GCA_030996485.1	R1	CP115358.1 Escherichia coli strain CUVET19-1704 chromosome, complete genome	F	O11:H25	O11	H25	Group 2	K5	457	kpsMII_K5	No	Commensal
GCA_024970535.1	R2	CP103972.1 Escherichia coli strain DLI.5a chromosome, complete genome	A	O99:H33	O99	H33	Not identified	Not identified	10	No	No	Commensal
GCA_023921205.1	R3	CP071711 Escherichia coli strain EC20017429 chromosome, complete genome	B1	O151/O118:H2	O151/O118	H2	Not identified	Not identified	17	No	Yes	Other pathogenic
GCA_014541045.1	R1	CP061206.1 Escherichia coli strain DA61218 chromosome, complete genome	U	O6:H1	O6	H1	Group 2	K5	73	kpsMII_K5	No	Commensal
GCA_014168675.1	R1	AP021933.1 Escherichia coli DNA, complete genome, strain: WP2-W18-ESBL-08	F	O11:H25	O11	H25	Group 2	K5	457	kpsMII_K5	No	Commensal
GCA_024585905.1	R1	CP074031 Escherichia coli strain PK12 chromosome, complete genome	F	O11:H25	O11	H25	Group 2	K15	457	kpsM_K15	No	Commensal
GCA_015571895.1	R3	CP062901 Escherichia coli O152:H23 strain Res13-Lact-ER01-35 chromosome, complete genome	A	O152:H23	O152	H23	Not identified	Not identified	939	No	Yes	Other pathogenic
GCA_025244625.1	R1	CP104206.1 Escherichia coli strain hubt-sl chromosome, complete genome	B1	O6:H49	O6	H49	Not identified	Not identified	1079	No	No	Commensal
GCA_014169275.1	R1	AP022120.1 Escherichia coli DNA, complete genome, strain: WP5-W18-ESBL-11	B1	O8:H25	O8	H25	Not identified	Not identified	2025	No	No	Commensal
GCA_022969555.2	R1	CP101513.1 Escherichia coli strain HH194M chromosome, complete genome	A	-:H26	-	H26	Not identified	Not identified	6395	No	Yes	Other pathogenic
GCA_024331345.2	R2	CP116925.1 Escherichia coli strain MLI104K2 chromosome, complete genome	A	O92:H11	O92	H11	Not identified	Not identified	10	No	Yes	Other pathogenic
GCA_023612415.1	R4	CP071259.1 Escherichia coli strain MEI005 chromosome, complete genome	B1	-:H8	-	H8	Not identified	Not identified	297	No	No	Commensal
GCA_003018095.1	R4	CP027452.1 Escherichia coli strain 2014C-3338 chromosome, complete genome	G	O183:H18	O183	H18	Not identified	Not identified	657	No	Yes	Other pathogenic
GCA_003018835.2	R3	CP027361 Escherichia coli strain 2014C-4639 chromosome, complete genome	B1	O26:H11	O26	H11	Not identified	Not identified	-	No	Yes	Other pathogenic
GCA_016889185.1	R1	CP069480.1 Escherichia coli strain FDAARGOS_1257 chromosome, complete genome	B2	O6:H31	O6	H31	Group 2	Not identified	127	kpsMII	Yes	Other pathogenic
GCA_013374255.1	R1	AP023224.1 Escherichia coli YJ1 DNA, complete genome	C	-:H9	-	H9	Not identified	Not identified	410	No	No	Commensal
GCA_030013405.1	R1	CP122700.1 Escherichia coli strain ETEC4063 chromosome, complete genome	B1	-:H21	-	H21	Not identified	Not identified	683	No	Yes	Other pathogenic
GCA_029990275.1	K-12	CP124359.1 Escherichia coli strain AVS0093 chromosome, complete genome	B2	O16:H5	O16	H5	Group 2	K5	131	kpsMII_K5	Yes	Other pathogenic
GCA_002993265.1	R1	CP027430.1 Escherichia coli strain AS19-RrmA- chromosome, complete genome	A	O7:-	O7	-	Group 2	K5	93	kpsMII_K5	No	Commensal
GCA_011331065.1	R2	CP049081 Escherichia coli strain p10.1 chromosome, complete genome	A	O89:H10	O89	H10	Not identified	Not identified	10	No	Yes	Other pathogenic
GCA_022058205.1	R2	CP091836.1 Escherichia coli strain SWYHX138.33gt chromosome, complete genome	A	O81:H27	O81	H27	Not identified	Not identified	3211	No	No	Commensal
GCA_013818475.1	K-12	CP057173.1 Escherichia coli strain RHB34-C12 chromosome, complete genome	A	O26:H32	O26	H32	Not identified	Not identified	10	No	No	Commensal
GCA_017570645.1	R1	CP069677.1 Escherichia coli O126:H45 strain MIN10 chromosome, complete genome	B1	O126:H45	O126	H45	Not identified	Not identified	162	No	No	Commensal
GCA_003073815.1	R1	CP029108.1 Escherichia coli strain AR437 chromosome, complete genome	C	O8:H21	O8	H21	Not identified	Not identified	410	No	Yes	Other pathogenic
GCA_021132395.1	R3	CP088668.1 Escherichia coli strain C16EC0292 chromosome, complete genome	D	O15:H18	O15	H18	Group 2	K52	69	kpsMII_K52	Yes	Other pathogenic
GCA_013816045.1	R1	CP057141 Escherichia coli strain RHB35-C24 chromosome, complete genome	B2	O2:H45	O2	H45	Not identified	Not identified	-	No	No	Commensal
GCA_020540985.1	R4	CP085063.1 Escherichia coli strain P31_YH1_02.21 chromosome, complete genome	D	O102:H6	O102	H6	Group 3	K98	405	kpsMIII_K98	No	Commensal
GCA_029718085.1	R3	CP099136.1 Escherichia coli strain RHB30-SO-C02 chromosome, complete genome	B1	O103:H16	O103	H16	Not identified	Not identified	2175	No	No	Commensal
GCA_023516115.1	R3	CP080080.1 Escherichia coli strain 19SZHZ886Rt chromosome, complete genome	A	O5:H10	O5	H10	Not identified	Not identified	48	No	No	Commensal
GCA_017088465.1	R2	CP070914.1 Escherichia coli strain 65COLEC chromosome, complete genome	A	-:H10	-	H10	Not identified	Not identified	2705	No	No	Commensal
GCA_032058825.1	R2	CP134910.1 Escherichia coli strain 5269 chromosome, complete genome	A	O89:H9	O89	H9	Not identified	Not identified	744	No	Yes	Other pathogenic
GCA_016944675.1	R3	CP063492.1 Escherichia coli strain EF5-18-41 chromosome, complete genome	D	O17/O77/O44/O106/O73:H18	O17/O77/O44/O106/O73	H18	Group 3	K98	69	kpsMIII_K98	Yes	Other pathogenic
GCA_021461435.1	R3	CP060099.1 Escherichia coli strain STEC865 chromosome, complete genome	B1	O146:H10	O146	H10	Not identified	Not identified	6198	No	No	Commensal
GCA_034119705.1	R1	CP139360.1 Escherichia coli strain EC147566 chromosome, complete genome	C	-:H9	-	H9	Not identified	Not identified	410	No	Yes	Other pathogenic
GCA_019552665.2	R2	CP091409.1 Escherichia coli strain 542093 chromosome, complete genome	A	-:H21	-	H21	Not identified	Not identified	227	No	No	Commensal
GCA_034265375.1	R3	CP139039.1 Escherichia coli MP1 chromosome, complete genome	B2	O54:H45	O54	H45	Not identified	Not identified	491	No	No	Commensal
GCA_030419045.1	R1	CP119000.1 Escherichia coli strain CE0026f chromosome, complete genome	C	O8/O32:H19	O8/O32	H19	Not identified	Not identified	88	No	No	Commensal
GCA_010365345.1	R2	CP048310.1 Escherichia coli strain 32-4 chromosome, complete genome	A	O89:H21	O89	H21	Not identified	Not identified	1284	No	No	Commensal
GCA_022493335.1	R4	CP028746.1 Escherichia coli strain A29 chromosome, complete genome	A	-:H12	-	H12	Not identified	Not identified	1972	No	No	Commensal
GCA_022493235.1	R3	CP028741 Escherichia coli strain A34 chromosome, complete genome	A	-:H14	-	H14	Not identified	Not identified	-	No	No	Commensal
GCA_013890795.1	R2	CP057634.1 Escherichia coli strain RHB20-C13 chromosome, complete genome	A	O89:H9	O89	H9	Not identified	Not identified	744	No	No	Commensal
GCA_011691525.1	K-12	CP050173.1 Escherichia coli strain STB20-1 chromosome, complete genome	A	O5:H32	O5	H32	Not identified	Not identified	761	No	No	Commensal
GCA_008033295.1	K-12	CP042867.1 Escherichia coli strain ATCC BAA-196 chromosome, complete genome	A	O16:H48	O16	H48	Not identified	Not identified	10	No	Yes	Other pathogenic
GCA_028752675.1	R1	CP087287.1 Escherichia coli strain APEC 16-1068 chromosome, complete genome	B2	O1:H7	O1	H7	Group 2	K1	95	kpsMII_K1	Yes	APEC
GCA_016944775.1	R3	CP063518.1 Escherichia coli strain EH01-18-02 chromosome, complete genome	B1	O88:H31	O88	H31	Not identified	Not identified	4014	No	Yes	Other pathogenic
GCA_002953835.1	K-12	CP026353.1 Escherichia coli strain 4A chromosome, complete genome	A	O16:H48	O16	H48	Not identified	Not identified	10	No	No	Commensal
GCA_021461535.1	R1	CP061232.1 Escherichia coli strain STEC639 chromosome, complete genome	B1	O21:H25	O21	H25	Not identified	Not identified	-	No	No	Commensal
GCA_014169035.1	R4	AP022049.1 Escherichia coli DNA, complete genome, strain: WP4-S17-ESBL-08	D	O1:H15	O1	H15	Group 2	K5	2003	kpsMII_K5	No	Commensal
GCA_029718185.1	R1	CP099147.1 Escherichia coli strain RHB28-SO-C01 chromosome, complete genome	A	-:H4	-	H4	Not identified	Not identified	-	No	No	Commensal
GCA_021132295.1	R3	CP088656.1 Escherichia coli strain C16EC0626 chromosome, complete genome	D	O25:H18	O25	H18	Not identified	Not identified	69	No	Yes	Other pathogenic
GCA_009003065.1	R1	AP019708.1 Escherichia coli O145:H28 122715 DNA, complete genome	D	O145:-	O145	-	Not identified	Not identified	32	No	Yes	Other pathogenic
GCA_002302315.1	R3	CP023346.1 Escherichia coli strain ETEC-2265 chromosome, complete genome	B1	O115:H5	O115	H5	Not identified	Not identified	443	No	Yes	Other pathogenic
GCA_022493815.1	R1	CP028770.1 Escherichia coli strain A4 chromosome, complete genome	B2	O2:H6	O2	H6	Group 2	K1	141	kpsMII_K1	No	Commensal
GCA_024499305.1	R1	CP030152.1 Escherichia coli strain JSMCR1 chromosome, complete genome	A	O18:H16	O18	H16	Group 2	Not identified	-	kpsMII	No	Commensal
GCA_029369645.2	R1	CP120234.1 Escherichia coli strain EC_01 chromosome, complete genome	B2	O6:H31	O6	H31	Group 2	Not identified	127	kpsMII	Yes	Other pathogenic
GCA_003288415.1	R3	CP030331 Escherichia coli strain AR_452 chromosome, complete genome	B1	O54:H28	O54	H28	Not identified	Not identified	156	No	Yes	Other pathogenic
GCA_029990375.1	K-12	CP124372.1 Escherichia coli strain AVS0151 chromosome, complete genome	B2	O25:H4	O25	H4	Group 2	K5	131	kpsMII_K5	Yes	Other pathogenic
GCA_904863375.1	R1	LR890326.1 Escherichia coli isolate MINF_1A-sc-2280431 genome assembly, chromosome: 1	F	O45:H6	O45	H6	Not identified	Not identified	354	No	No	Commensal
GCA_000599625.1	R1	CP007390.1 Escherichia coli strain ST540, complete genome	A	O9:H30	O9	H30	Not identified	Not identified	540	No	No	Commensal
GCA_036497485.1	R3	AP027563.1 Escherichia coli LR-58-2 DNA, complete genome	D	O153:H2	O153	H2	Group 2	K52	69	kpsMII_K52	No	Commensal
GCA_022811625.1	R2	CP094511 Escherichia coli strain EC-15-50 chromosome, complete genome	A	O89:H9	O89	H9	Not identified	Not identified	167	No	No	Commensal
GCA_002860105.1	R2	CP019071 Escherichia coli strain CRE1493, complete sequence	A	O89:H9	O89	H9	Not identified	Not identified	167	No	Yes	Other pathogenic
GCA_013818065.1	R3	CP057167.1 Escherichia coli strain RHB34-C15 chromosome, complete genome	A	O8:H4	O8	H4	Not identified	Not identified	2345	No	No	Commensal
GCA_015353135.1	R3	CP064167.1 Escherichia coli O157:H7 strain Wll001 chromosome, complete genome	E	O157:H7	O157	H7	Not identified	Not identified	11	No	Yes	EHEC
GCA_016889085.1	R1	CP069451 Escherichia coli strain FDAARGOS_1256 chromosome, complete genome	B2	O6:H31	O6	H31	Group 2	Not identified	127	kpsMII	Yes	Other pathogenic
GCA_006965465.1	R4	CP041359.1 Escherichia coli strain U1 chromosome, complete genome	D	O86:H18	O86	H18	Group 2	Not identified	38	kpsMII	No	Commensal
GCA_013374295.2	R2	AP023230.2 Escherichia coli YJ4 DNA, complete genome	A	O89:H21	O89	H21	Not identified	Not identified	8453	No	No	Commensal
GCA_012109035.2	R3	CP073603.1 Escherichia coli strain 591229 chromosome, complete genome	E	O157:H7	O157	H7	Not identified	Not identified	11	No	No	Commensal
GCA_003018195.1	R3	CP027366.1 Escherichia coli strain 89-3156 chromosome, complete genome	B1	O174:H21	O174	H21	Not identified	Not identified	677	No	Yes	Other pathogenic
GCA_022759765.1	R2	CP086480.1 Escherichia coli strain Ec-050-T20-MAC chromosome, complete genome	A	O89:H9	O89	H9	Not identified	Not identified	167	No	Yes	Other pathogenic
GCA_018798845.1	R1	CP076344.1 Escherichia coli strain AVS0096 chromosome, complete genome	B2	O75:H5	O75	H5	Group 2	K1	1193	kpsMII_K1	No	Commensal
GCA_024585805.1	R4	CP074007.1 Escherichia coli strain PD4 chromosome, complete genome	A	O166:H21	O166	H21	Not identified	Not identified	165	No	No	Commensal
GCA_014168775.1	R1	AP021963.1 Escherichia coli DNA, complete genome, strain: WP3-W18-CRE-03	B2	O75:H5	O75	H5	Group 2	K1	1193	kpsMII_K1	No	Commensal
GCA_003991155.1	R1	CP031293.1 Escherichia coli strain EC17GD31 chromosome, complete genome	F	O11:H25	O11	H25	Group 2	Not identified	457	kpsMII	Yes	Other pathogenic
GCA_000332755.1	R1	CP004009.1 Escherichia coli APEC O78, complete genome	C	O78:H9	O78	H9	Not identified	Not identified	23	No	Yes	APEC
GCA_003586045.1	R1	CP019953.1 Escherichia coli M8 chromosome, complete genome	B1	O113:H21	O113	H21	Not identified	Not identified	223	No	No	Commensal
GCA_020886375.2	R3	AP025205.2 Escherichia coli 2017.04.03CC DNA, complete genome	A	O141:H5	O141	H5	Not identified	Not identified	206	No	No	Commensal
GCA_022353905.1	R1	CP055019.1 Escherichia coli strain SWHEFF_69 chromosome, complete genome	F	O11:H25	O11	H25	Group 2	K5	457	kpsMII_K5	No	Commensal
GCA_022493175.1	R1	CP028738.1 Escherichia coli strain A38 chromosome, complete genome	B1	-:H21	-	H21	Not identified	Not identified	155	No	No	Commensal
GCA_025399035.1	R3	CP104639.1 Escherichia coli strain PNUSAE014970 chromosome, complete genome	E	O157:H7	O157	H7	Not identified	Not identified	11	No	No	Commensal
GCA_013817315.1	R3	CP057160.1 Escherichia coli strain RHB35-C01 chromosome, complete genome	D	O17/O77/O44/O106:H18	O17/O77/O44/O106	H18	Group 2	Not identified	69	kpsMII	No	Commensal
GCA_002007705.1	R2	CP019778.1 Escherichia coli strain NCTC86 chromosome, complete genome	A	O15:H10	O15	H10	Group 2	Not identified	-	kpsMII	No	Commensal
GCA_963575385.1	R3	OY754364.1 Escherichia coli isolate F404 genome assembly, chromosome: 1	A	-:H19	-	H19	Not identified	Not identified	1636	No	No	Commensal
GCA_910591805.1	R4	OU342919.1 Escherichia coli isolate UR21/11-869 genome assembly, chromosome: 1	B1	-:H7	-	H7	Not identified	Not identified	1308	No	No	Commensal
GCA_013824185.1	K-12	CP057192.1 Escherichia coli strain RHB33-C14 chromosome, complete genome	B2	O120:H4	O120	H4	Group 2	K1	428	kpsMII_K1	No	Commensal
GCA_018884505.1	R1	CP035870.1 Escherichia coli strain E2528-C1 chromosome, complete genome	A	O25:H16	O25	H16	Group 3	Not identified	1312	kpsMIII	Yes	ETEC
GCA_030515595.1	R1	CP082100.1 Escherichia coli strain MS15047 chromosome, complete genome	A	-:H33	-	H33	Not identified	Not identified	48	No	Yes	NMEC
GCA_002893905.2	R1	CP025753.1 Escherichia coli strain CV839-06 chromosome, complete genome	C	O147:H19	O147	H19	Not identified	Not identified	90	No	No	Commensal
GCA_017165095.1	R3	CP062733.1 Escherichia coli O157:H7 strain Z1767 chromosome, complete genome	E	O157:H7	O157	H7	Not identified	Not identified	11	No	Yes	EHEC
GCA_011843745.2	R3	CP058231 Escherichia coli strain 824422 chromosome, complete genome	E	O157:H7	O157	H7	Not identified	Not identified	11	No	No	Commensal
GCA_023022925.1	R1	CP095448.1 Escherichia coli strain LS45 chromosome, complete genome	F	O153:H34	O153	H34	Group 2	Not identified	354	kpsMII	No	Commensal
GCA_001485455.1	R4	CP008697.1 Escherichia coli strain ST648, complete genome	F	O51:H4	O51	H4	Not identified	Not identified	648	No	Yes	Other pathogenic
GCA_013816205.1	R2	CP057144.1 Escherichia coli strain RHB35-C23 chromosome, complete genome	A	O89:H9	O89	H9	Not identified	Not identified	10	No	No	Commensal
GCA_013726815.1	R1	CP056248.1 Escherichia coli strain RHBSTW-00906 chromosome, complete genome	B2	O75:H5	O75	H5	Group 2	Not identified	1858	kpsMII	No	Commensal
GCA_019915505.1	R1	CP082824.1 Escherichia coli strain SCAID URN1-2021 (19/278) chromosome, complete genome	B2	O75:H5	O75	H5	Group 2	K1	-	kpsMII_K1	Yes	Other pathogenic
GCA_022559265.1	R2	CP060963.1 Escherichia coli strain EC7 chromosome, complete genome	A	O89:H10	O89	H10	Not identified	Not identified	744	No	Yes	Other pathogenic
GCA_008124145.1	K-12	CP043187.1 Escherichia coli O16:H48 strain PG20180170 chromosome, complete genome	A	O16:H48	O16	H48	Not identified	Not identified	10	No	Yes	Other pathogenic
GCA_025995195.1	R3	AP026080.1 Escherichia coli F690 DNA, complete genome	E	O157:H7	O157	H7	Not identified	Not identified	11	No	No	Commensal
GCA_030707875.1	K-12	CP107153.1 Escherichia coli strain R12 chromosome, complete genome	B2	O25:H4	O25	H4	Group 2	K5	131	kpsMII_K5	No	Commensal
GCA_013315835.1	R1	CP054314.1 Escherichia coli strain SCU-483 chromosome, complete genome	B1	-:H19	-	H19	Not identified	Not identified	-	No	No	Commensal
GCA_026001345.1	R3	AP026739.2 Escherichia coli JNE072951 O165:H25 DNA, complete genome	A	O165:H25	O165	H25	Not identified	Not identified	119	No	Yes	Other pathogenic
GCA_021513335.1	R1	CP068680.1 Escherichia coli strain NCCP12480 chromosome, complete genome	A	O15:H17	O15	H17	Group 2	K5	93	kpsMII_K5	Yes	Other pathogenic
GCA_022558665.1	R1	CP060873.1 Escherichia coli strain EC27 chromosome, complete genome	C	-:H9	-	H9	Not identified	Not identified	410	No	Yes	Other pathogenic
GCA_005222405.1	R3	CP028685.1 Escherichia coli strain 111 chromosome, complete genome	E	O157:H7	O157	H7	Not identified	Not identified	11	No	Yes	Other pathogenic
GCA_002948655.1	R1	CP026755.1 Escherichia coli strain AR_0077 chromosome, complete genome	F	O8:H51	O8	H51	Not identified	Not identified	1276	No	Yes	Other pathogenic
GCA_016834975.1	R3	CP051821 Escherichia coli O157:H7 strain FLT_2001A chromosome, complete genome	E	O157:H7	O157	H7	Not identified	Not identified	11	No	Yes	EHEC
GCA_002787215.1	R4	CP024851 Escherichia coli strain AR_0006, complete genome	D	O102:H6	O102	H6	Group 2	K5	405	kpsMII_K5	Yes	Other pathogenic
GCA_002968715.1	R1	CP027140.1 Escherichia coli strain AR_0369 chromosome, complete genome	A	O8:H20	O8	H20	Not identified	Not identified	8150	No	Yes	Other pathogenic
GCA_016780285.1	R1	CP068795.1 Escherichia coli strain RIVM_C011532 chromosome, complete genome	A	O9:H30	O9	H30	Not identified	Not identified	361	No	No	Commensal
GCA_014109065.1	R2	CP058074.1 Escherichia coli strain RHB02-C06 chromosome, complete genome	A	O9:H9	O9	H9	Not identified	Not identified	10	No	No	Commensal
GCA_002012125.1	R2	CP019005.1 Escherichia coli strain Ecol_AZ155 chromosome, complete genome	A	O89:H4	O89	H4	Not identified	Not identified	44	No	No	Commensal
GCA_022919035.1	R1	CP095086.1 Escherichia coli isolate EC5654 chromosome, complete genome	B2	O4:H1	O4	H1	Group 2	Not identified	12	kpsMII	Yes	Other pathogenic
GCA_005221805.1	R3	CP028659.1 Escherichia coli strain 120 chromosome, complete genome	E	O157:H7	O157	H7	Not identified	Not identified	11	No	Yes	Other pathogenic
GCA_023278245.1	R1	CP072564.1 Escherichia coli strain WG5::PA2 chromosome, complete genome	A	-:H19	-	H19	Not identified	Not identified	1721	No	No	Commensal
GCA_036884415.1	R3	CP145636.1 Escherichia coli strain S1-ISR-02-A chromosome, complete genome	D	O25:H18	O25	H18	Group 2	Not identified	69	kpsMII	Yes	Other pathogenic
GCA_013833585.1	R1	CP057447.1 Escherichia coli strain RHB26-C20 chromosome, complete genome	B1	O115:H21	O115	H21	Not identified	Not identified	58	No	No	Commensal
GCA_029674645.1	R4	CP121356.1 Escherichia coli strain rl0044 chromosome, complete genome	A	O149:H10	O149	H10	Not identified	Not identified	100	No	No	Commensal
GCA_001901125.1	R3	CP010200.1 Escherichia coli strain M10, complete genome	B1	O168:H16	O168	H16	Not identified	Not identified	6994	No	No	Commensal
GCA_037094515.1	R1	CP146650.1 Escherichia coli strain MS 85-1 chromosome, complete genome	C	O8:H17	O8	H17	Not identified	Not identified	88	No	No	Commensal
GCA_013899115.1	R3	CP057833.1 Escherichia coli strain RHB13-C13 chromosome, complete genome	B1	-:H16	-	H16	Not identified	Not identified	295	No	No	Commensal
GCA_014295275.1	R1	CP060075.1 Escherichia coli strain G3/10 chromosome, complete genome	A	O13/O135:H12	O13/O135	H12	Not identified	Not identified	472	No	No	Commensal
GCA_002012265.1	K-12	CP019012.1 Escherichia coli strain Ecol_AZ161 chromosome, complete genome	B2	O25:H4	O25	H4	Group 2	K5	131	kpsMII_K5	No	Commensal
GCA_949786345.1	R1	OX460336.1 Escherichia coli strain EC0026B genome assembly, chromosome: 1	A	O7:H4	O7	H4	Group 2	Not identified	484	kpsMII	No	Commensal
GCA_025778775.2	R2	CP114347.1 Escherichia coli strain 2022CK-00559 chromosome, complete genome	A	O89:H10	O89	H10	Not identified	Not identified	167	No	Yes	Other pathogenic
GCA_002078295.1	R1	CP014642.1 Escherichia coli strain BLK16 chromosome, complete genome	A	-:-	-	-	Not identified	Not identified	93	No	No	Commensal
GCA_013886795.1	R3	CP057574.1 Escherichia coli strain RHB22-C17 chromosome, complete genome	B1	-:H2	-	H2	Not identified	Not identified	1665	No	No	Commensal
GCA_020616475.1	R3	CP085183.1 Escherichia coli strain EC7518 chromosome, complete genome	B1	O131:H31	O131	H31	Not identified	Not identified	101	No	No	Commensal
GCA_000974405.1	K-12	CP010438.1 Escherichia coli K-12 strain ER3454, complete genome	A	O16:H48	O16	H48	Not identified	Not identified	-	No	No	Commensal
GCA_023546885.1	K-12	CP097370.1 Escherichia coli strain AGR5151 chromosome, complete genome	B2	O16:H5	O16	H5	Group 2	K5	131	kpsMII_K5	No	Commensal
GCA_024508055.1	R2	CP101915.1 Escherichia coli strain Evo1 chromosome, complete genome	A	O89:H33	O89	H33	Not identified	Not identified	694	No	No	Commensal
GCA_013822225.1	R1	CP057267.1 Escherichia coli strain RHB31-C07 chromosome, complete genome	A	O133:H4	O133	H4	Not identified	Not identified	1309	No	No	Commensal
GCA_013823335.1	K-12	CP057178.1 Escherichia coli strain RHB34-C04 chromosome, complete genome	B2	-:H45	-	H45	Not identified	Not identified	4268	No	No	Commensal
GCA_019192625.1	K-12	CP077969.1 Escherichia coli strain JM83 chromosome, complete genome	A	O16:H48	O16	H48	Not identified	Not identified	10	No	No	Commensal
GCA_021498025.1	R1	CP053855.1 Escherichia coli strain 258E chromosome, complete genome	B1	O9:H9	O9	H9	Not identified	Not identified	602	No	No	Commensal
GCA_008124205.1	K-12	CP043193.1 Escherichia coli O16:H48 strain PG20180063 chromosome, complete genome	A	O16:H48	O16	H48	Not identified	Not identified	10	No	Yes	Other pathogenic
GCA_949361525.1	R1	OX442407.1 Escherichia coli isolate pure strain genome assembly, chromosome: 1	B1	O9:H9	O9	H9	Not identified	Not identified	2179	No	No	Commensal
GCA_004804205.1	R1	CP039403.1 Escherichia coli strain 382634_2f chromosome, complete genome	B2	O63:H6	O63	H6	Not identified	Not identified	122	No	No	Commensal
GCA_031354175.1	R3	CP125885.1 Escherichia coli strain AHS8C65RI chromosome, complete genome	B1	-:H28	-	H28	Not identified	Not identified	8829	No	No	Commensal
GCF_000010245.2	K-12	NC_007779.1 Escherichia coli str. K-12 substr. W3110, complete sequence	A	O16:H48	O16	H48	Not identified	Not identified	10	No	No	Commensal
GCA_025946565.1	R1	CP109929.1 Escherichia coli O6:K2:H1 strain C 691-04A chromosome, complete genome	B2	O6:H1	O6	H1	Group 2	Not identified	73	kpsMII	No	Commensal
GCA_029989965.1	K-12	CP124355.1 Escherichia coli strain AVS0171 chromosome, complete genome	B2	O25:H4	O25	H4	Group 2	K5	131	kpsMII_K5	Yes	Other pathogenic
GCA_017639145.1	R2	CP067303.1 Escherichia coli strain ABW_A32 chromosome, complete genome	A	O89:-	O89	-	Not identified	Not identified	10	No	No	Commensal
GCA_008807655.1	R4	CP032145.1 Escherichia coli strain 15.TR.026_OXA chromosome, complete genome	D	O2/O50:H30	O2/O50	H30	Group 2	K5	38	kpsMII_K5	No	Commensal
GCA_017348835.2	R3	CP071375.1 Escherichia coli strain E105 chromosome, complete genome	cryptic	O108:H9	O108	H9	Not identified	Not identified	799	No	No	Commensal
GCA_014962565.1	R3	CP063153.1 Escherichia coli strain M7424 chromosome, complete genome	D	O77/O17/O44/O106/O73:H18	O77/O17/O44/O106/O73	H18	Group 2	K5	69	kpsMII_K5	Yes	Other pathogenic
GCA_035621615.1	K-12	CP141789.1 Escherichia coli strain K194T1-1017 chromosome, complete genome	A	O16:H48	O16	H48	Not identified	Not identified	10	No	No	Commensal
GCA_013343615.1	R3	CP039837.1 Escherichia coli O55:H7 strain USDA5905 chromosome, complete genome	E	O55:H7	O55	H7	Not identified	Not identified	335	No	Yes	Other pathogenic
GCA_032297255.1	K-12	CP135215.1 Escherichia coli strain Escherichia coli EC12401 chromosome, complete genome	B2	O25:H4	O25	H4	Group 2	Not identified	131	kpsMII	No	Commensal
GCA_013899745.1	R1	CP057905.1 Escherichia coli strain RHB10-C17 chromosome, complete genome	B1	O153:H8	O153	H8	Not identified	Not identified	58	No	No	Commensal
GCA_009873435.1	R3	CP042982.1 Escherichia coli strain NCCP 14540 chromosome, complete genome	B1	O26:H11	O26	H11	Not identified	Not identified	38	No	Yes	Other pathogenic
GCA_001900375.1	R1	CP010150.1 Escherichia coli strain D7, complete genome	B1	O8:H23	O8	H23	Not identified	Not identified	224	No	No	Commensal
GCA_030036795.1	K-12	CP124502.1 Escherichia coli strain AVS0970 chromosome, complete genome	B2	O16:H5	O16	H5	Group 2	K5	131	kpsMII_K5	Yes	Other pathogenic
GCA_036884755.1	R3	CP145698.1 Escherichia coli strain S1-KEN-03-A chromosome, complete genome	B1	O27:H14	O27	H14	Not identified	Not identified	5614	No	Yes	Other pathogenic
GCA_013789905.1	R2	CP056786.1 Escherichia coli strain RHBSTW-00180 chromosome, complete genome	A	O89:H4	O89	H4	Not identified	Not identified	44	No	No	Commensal
GCA_029674705.1	R1	CP121294.1 Escherichia coli O155:H21 strain NWU_1 chromosome, complete genome	B1	-:H21	-	H21	Not identified	Not identified	58	No	Yes	Other pathogenic
GCA_013899545.1	K-12	CP057879.1 Escherichia coli strain RHB11-C23 chromosome, complete genome	E	-:H45	-	H45	Not identified	Not identified	8852	No	No	Commensal
GCA_023653825.1	K-12	CP083610.1 Escherichia coli strain EC2648-Vir1 chromosome, complete genome	A	O16:H48	O16	H48	Not identified	Not identified	10	No	No	Commensal
GCA_013167295.1	R3	CP038302.1 Escherichia coli O157:H7 strain SS TX 313-1 chromosome, complete genome	E	O157:H7	O157	H7	Not identified	Not identified	11	No	Yes	EHEC
GCA_012219005.2	R3	CP088048.1 Escherichia coli strain 432297 chromosome, complete genome	E	O157:H7	O157	H7	Not identified	Not identified	11	No	No	Commensal
GCA_006364695.1	R3	CP041002.1 Escherichia coli strain FDAARGOS_772 chromosome, complete genome	B1	O104:H4	O104	H4	Not identified	Not identified	678	No	Yes	Other pathogenic
GCA_022569795.1	K-12	CP093011 Escherichia coli strain 131 chromosome, complete genome	B2	O16:H5	O16	H5	Group 2	K5	131	kpsMII_K5	No	Commensal
GCA_002803905.1	R1	CP024801 Escherichia coli strain AMA1167 chromosome, complete genome	C	O8:H9	O8	H9	Not identified	Not identified	410	No	Yes	Other pathogenic
GCA_000023365.1	K-12	CP001637.1 Escherichia coli DH1, complete genome	A	O16:H48	O16	H48	Not identified	Not identified	1060	No	No	Commensal
GCA_013899055.1	R1	CP057829.1 Escherichia coli strain RHB13-C18 chromosome, complete genome	B1	O153:H10	O153	H10	Not identified	Not identified	641	No	No	Commensal
GCA_034534275.2	R3	CP142543.1 Escherichia coli strain ExPEC_A412 chromosome, complete genome	B1	O130:H45	O130	H45	Not identified	Not identified	156	No	Yes	Other ExPEC
GCA_013813585.1	R1	CP057109.1 Escherichia coli strain RHB37-C22 chromosome, complete genome	B1	O7:H31	O7	H31	Not identified	Not identified	58	No	No	Commensal
GCA_016942595.1	R1	CP063467.1 Escherichia coli strain EM20-18-50 chromosome, complete genome	A	O141:H32	O141	H32	Not identified	Not identified	1585	No	Yes	Other pathogenic
GCA_001901065.1	R3	CP010186.1 Escherichia coli strain M6, complete genome	B1	O153/O178:H7	O153/O178	H7	Not identified	Not identified	278	No	No	Commensal
GCA_021399015.1	R1	CP082772.1 Escherichia coli O2:H1 strain HM670 chromosome, complete genome	B2	O2/O50:H1	O2/O50	H1	Group 2	Not identified	73	kpsMII	Yes	AIEC
GCA_022558725.1	R2	CP060892.1 Escherichia coli strain EC22 chromosome, complete genome	A	O89:H9	O89	H9	Not identified	Not identified	10	No	Yes	Other pathogenic
GCA_002854065.1	R3	CP024147.1 Escherichia coli strain 14EC033 chromosome, complete genome	E	O52:H45	O52	H45	Not identified	Not identified	2064	No	No	Commensal
GCA_003966425.1	R3	AP018796.1 Escherichia coli E2855 DNA, complete genome	B1	O111:H8	O111	H8	Not identified	Not identified	678	No	Yes	EHEC
GCA_026001205.1	K-12	AP026794.1 Escherichia coli IPCEC48 DNA, complete genome	B2	O25:H4	O25	H4	Group 2	Not identified	131	kpsMII	No	Commensal
GCA_013748455.1	K-12	CP056470.1 Escherichia coli strain RHBSTW-00482 chromosome, complete genome	B2	O25:H4	O25	H4	Group 2	K5	131	kpsMII_K5	No	Commensal
GCA_030707935.1	K-12	CP107164.1 Escherichia coli strain R9 chromosome, complete genome	B2	O25:H4	O25	H4	Group 2	K5	131	kpsMII_K5	No	Commensal
GCA_013315975.1	R3	CP051765.1 Escherichia coli strain SCU-113 chromosome, complete genome	B1	O59:H23	O59	H23	Not identified	Not identified	131	No	No	Commensal
GCA_002787645.1	R1	CP024826.1 Escherichia coli strain CREC-544 chromosome, complete genome	F	O11:H25	O11	H25	Group 2	Not identified	457	kpsMII	Yes	Other pathogenic
GCA_008727195.1	R3	CP044148.1 Escherichia coli O157 strain AR-0427 chromosome, complete genome	E	O157:H7	O157	H7	Not identified	Not identified	11	No	Yes	EHEC
GCA_022559325.1	R2	CP060979.1 Escherichia coli strain EC3 chromosome, complete genome	A	O89:H9	O89	H9	Not identified	Not identified	744	No	Yes	Other pathogenic
GCA_008124005.1	R4	CP043217.1 Escherichia coli O80:H26 strain EC-107 chromosome, complete genome	A	O80:H26	O80	H26	Not identified	Not identified	10082	No	Yes	Other pathogenic
GCA_013886595.1	R1	CP057577.1 Escherichia coli strain RHB22-C09 chromosome, complete genome	B1	O25:H21	O25	H21	Not identified	Not identified	58	No	No	Commensal
GCA_005221945.1	R3	CP028620.1 Escherichia coli strain 139 chromosome, complete genome	E	O157:H7	O157	H7	Not identified	Not identified	11	No	Yes	Other pathogenic
GCA_016904235.1	R4	CP070071 Escherichia coli strain FDAARGOS_1287 chromosome, complete genome	G	O114:H4	O114	H4	Not identified	Not identified	117	No	Yes	Other pathogenic
GCA_014109125.1	R2	CP058078.1 Escherichia coli strain RHB02-C02 chromosome, complete genome	A	O9:H9	O9	H9	Not identified	Not identified	10	No	No	Commensal
GCA_014170715.1	R2	CP059925.1 Escherichia coli strain 34.1 chromosome, complete genome	A	O89:H9	O89	H9	Not identified	Not identified	-	No	No	Commensal
GCA_002012065.1	K-12	CP018979.1 Escherichia coli strain Ecol_656 chromosome, complete genome	B2	O25:H4	O25	H4	Group 2	K5	131	kpsMII_K5	No	Commensal
GCA_016834835.1	R3	CP051802.1 Escherichia coli O157:H7 strain FLT_2009D chromosome, complete genome	E	O157:H7	O157	H7	Not identified	Not identified	11	No	Yes	EHEC
GCA_025779175.2	K-12	CP114344.1 Escherichia coli strain 2022CK-00558 chromosome, complete genome	B2	O16:H5	O16	H5	Group 2	Not identified	131	kpsMII	Yes	Other pathogenic
GCA_032294365.1	K-12	CP135221 Escherichia coli strain Escherichia coli EC16256 chromosome, complete genome	B2	O25:H4	O25	H4	Group 2	K5	131	kpsMII_K5	No	Commensal
GCA_013900185.1	R3	CP057978.1 Escherichia coli strain RHB07-C03 chromosome, complete genome	B1	O105:H8	O105	H8	Not identified	Not identified	13	No	No	Commensal
GCA_005890115.1	K-12	CP040643.1 Escherichia coli strain BE104 chromosome, complete genome	A	O16:H48	O16	H48	Not identified	Not identified	10	No	No	Commensal
GCA_014607575.1	R1	CP035767.1 Escherichia coli O145 strain RM12522-C8 chromosome, complete genome	D	O145:-	O145	-	Not identified	Not identified	2064	No	No	Commensal
GCA_001612475.1	R3	CP015020.1 Escherichia coli strain 28RC1, complete sequence	E	O157:H7	O157	H7	Not identified	Not identified	11	No	Yes	Other pathogenic
GCA_011383085.1	R1	CP049936.1 Escherichia coli strain JL05 chromosome, complete genome	B1	O126:H20	O126	H20	Not identified	Not identified	10082	No	Yes	Other pathogenic
GCA_029854515.1	R1	CP123024.1 Escherichia coli strain 20-16 chromosome, complete genome	C	-:H9	-	H9	Not identified	Not identified	410	No	No	Commensal
GCA_030063885.1	K-12	CP124506.1 Escherichia coli strain AVS0750 chromosome, complete genome	B2	O16:H5	O16	H5	Group 2	K5	131	kpsMII_K5	Yes	Other pathogenic
GCA_013085865.1	R1	CP053281 Escherichia coli strain SCU-308 chromosome, complete genome	B1	O8:H25	O8	H25	Not identified	Not identified	58	No	No	Commensal
GCA_900636225.1	R3	LR134238.1 Escherichia coli strain NCTC9044 genome assembly, chromosome: 1	D	O44/O77/O17/O106/O73:H18	O44/O77/O17/O106/O73	H18	Group 2	Not identified	10	kpsMII	No	Commensal
GCA_900497455.1	R4	LR025096.1 Escherichia coli isolate EC-7215 genome assembly, chromosome: 1	B1	O8/O160:H10	O8/O160	H10	Not identified	Not identified	448	No	No	Commensal
GCA_036884615.1	R1	CP145679.1 Escherichia coli strain S1-NGR-02-A chromosome, complete genome	A	O128:H45	O128	H45	Not identified	Not identified	2332	No	Yes	Other pathogenic
GCA_020827595.1	R2	CP083492.1 Escherichia coli strain elppa8 chromosome, complete genome	A	O89:H17	O89	H17	Not identified	Not identified	117	No	Yes	Other pathogenic
GCA_018499845.2	R2	CP091925.1 Escherichia coli strain JNQH497 chromosome, complete genome	A	O9:H10	O9	H10	Not identified	Not identified	227	No	Yes	Other pathogenic
GCA_009432635.1	R3	CP040311 Escherichia coli strain F3398 chromosome, complete genome	E	O157:H7	O157	H7	Not identified	Not identified	227	No	No	Commensal
GCA_000800845.2	R1	CP007149.1 Escherichia coli RS218, complete genome	B2	O18:H7	O18	H7	Group 2	K1	-	kpsMII_K1	No	Commensal
GCA_013899605.1	R1	CP057885.1 Escherichia coli strain RHB11-C16 chromosome, complete genome	A	-:H7	-	H7	Not identified	Not identified	3891	No	No	Commensal
GCA_013894415.1	R3	CP057690.1 Escherichia coli strain RHB17-C12 chromosome, complete genome	D	O17/O77/O44/O106/O73:H18	O17/O77/O44/O106/O73	H18	Group 2	Not identified	-	kpsMII	No	Commensal
GCA_032375085.1	K-12	CP135646.1 Escherichia coli strain TUM14668 chromosome, complete genome	B2	O16:H5	O16	H5	Group 2	K15	131	kpsM_K15	Yes	Other pathogenic
GCA_003570765.1	R1	CP012376.1 Escherichia coli strain GE3, complete genome	B1	O71:H21	O71	H21	Not identified	Not identified	56	No	No	Commensal
GCA_031663975.1	K-12	CP134370.1 Escherichia coli strain TUM12357 chromosome, complete genome	A	O88:H48	O88	H48	Not identified	Not identified	10	No	Yes	Other pathogenic
GCA_016904175.1	R1	CP070063.1 Escherichia coli strain FDAARGOS_1372 chromosome, complete genome	B2	O46:H31	O46	H31	Group 2	K1	420	kpsMII_K1	Yes	Other pathogenic
GCA_008642395.1	R4	CP040263.1 Escherichia coli strain 631 chromosome, complete genome	D	O102:H6	O102	H6	Group 2	K5	38	kpsMII_K5	No	Commensal
GCA_029989825.1	K-12	CP124353.1 Escherichia coli strain AVS0226 chromosome, complete genome	B2	O25:H4	O25	H4	Group 2	K5	131	kpsMII_K5	Yes	Other pathogenic
GCA_017639005.1	R1	CP067241 Escherichia coli strain P19_598 chromosome, complete genome	F	O11:H25	O11	H25	Group 2	K15	457	kpsM_K15	No	Commensal
GCA_022559065.1	R1	CP043334.1 Escherichia coli strain WCHEC115106 chromosome, complete genome	C	O8:H9	O8	H9	Not identified	Not identified	410	No	No	Commensal
GCA_008124345.1	K-12	CP043207.1 Escherichia coli O16:H48 strain PG20180053 chromosome, complete genome	A	O16:H48	O16	H48	Not identified	Not identified	10	No	Yes	Other pathogenic
GCA_030019895.1	R1	CP124990.1 Escherichia coli strain KSE-C14 chromosome, complete genome	A	O9:H10	O9	H10	Not identified	Not identified	46	No	Yes	Other pathogenic
GCA_032060805.1	R1	CP134912.1 Escherichia coli strain 3263 chromosome, complete genome	F	O11:H25	O11	H25	Group 2	Not identified	457	kpsMII	Yes	Other pathogenic
GCA_009762515.1	R3	CP046676.1 Escherichia coli strain 152661 chromosome, complete genome	B1	O96:H19	O96	H19	Not identified	Not identified	-	No	No	Commensal
GCA_021498165.1	R3	CP054169.1 Escherichia coli strain STO_Bone1B chromosome, complete genome	B1	-:H5	-	H5	Not identified	Not identified	940	No	Yes	Other pathogenic
GCA_036703555.1	R2	CP144930.1 Escherichia coli strain SCPM-O-B-9504 chromosome, complete genome	A	O101/O162:H33	O101/O162	H33	Not identified	Not identified	330	No	No	Commensal
GCA_000988385.1	K-12	CP011321 Escherichia coli strain SQ88, complete genome	A	O16:H48	O16	H48	Not identified	Not identified	10	No	No	Commensal
GCA_001900815.1	R3	CP010167.1 Escherichia coli strain H3, complete genome	B1	O28:H25	O28	H25	Not identified	Not identified	101	No	No	Commensal
GCA_031675355.1	R3	ABMPXD010000001 Escherichia coli strain PNUSAE147325 SAMN36984457-rid19135093.denovo.001, whole genome shotgun sequence	E	O157:H7	O157	H7	Not identified	Not identified	11	No	No	Commensal
GCA_002357915.1	R4	AP017610.1 Escherichia coli DNA, complete genome, strain: 20Ec-P-124	G	O24:H4	O24	H4	Not identified	Not identified	117	No	No	Commensal
GCA_003717595.1	K-12	CP030240.1 Escherichia coli strain ER1709 chromosome, complete genome	A	O16:H48	O16	H48	Not identified	Not identified	10	No	No	Commensal
GCA_017165295.1	R3	CP062755.1 Escherichia coli O157:H7 strain Z903 chromosome, complete genome	E	O157:H7	O157	H7	Not identified	Not identified	11	No	Yes	EHEC
GCA_019844035.1	R2	CP082129.1 Escherichia coli strain NDM_116372 chromosome, complete genome	A	O89:H5	O89	H5	Not identified	Not identified	167	No	Yes	Other pathogenic
GCA_024499245.1	R2	CP101866.1 Escherichia coli strain LP5-1 chromosome, complete genome	U	O131:-	O131	-	Not identified	Not identified	6775	No	Yes	Other pathogenic
GCA_008632575.1	R2	CP043942.1 Escherichia coli strain AR216.2b chromosome, complete genome	A	O89:H9	O89	H9	Not identified	Not identified	167	No	No	Commensal
GCA_002741495.1	R4	CP024263.1 Escherichia coli O169:H41 strain F6326-C1 chromosome, complete genome	E	O169:H41	O169	H41	Not identified	Not identified	182	No	Yes	Other pathogenic
GCA_017570605.1	R2	CP069657.1 Escherichia coli O89m:H10 strain MIN12 chromosome, complete genome	A	O89:H10	O89	H10	Not identified	Not identified	10	No	No	Commensal
GCA_013824695.1	R3	CP057204.1 Escherichia coli strain RHB33-C09 chromosome, complete genome	A	O13/O135:H10	O13/O135	H10	Not identified	Not identified	5766	No	No	Commensal
GCA_024971815.1	R1	CP079770.1 Escherichia coli strain HL15 chromosome, complete genome	A	-:H48	-	H48	Not identified	Not identified	10	No	No	Commensal
GCA_905330145.2	R1	OW967802.1 Escherichia coli isolate 410 genome assembly, chromosome: main	C	O8:H9	O8	H9	Not identified	Not identified	410	No	No	Commensal
GCA_031665995.1	R3	CP134389.1 Escherichia coli strain TUM10828 chromosome, complete genome	D	O15:H6	O15	H6	Group 2	K1	69	kpsMII_K1	Yes	Other pathogenic
GCA_013837545.1	R4	CP057491 Escherichia coli strain RHB24-C11 chromosome, complete genome	B1	-:H7	-	H7	Not identified	Not identified	1308	No	No	Commensal
GCA_016903595.1	R4	CP069957.1 Escherichia coli strain FDAARGOS_1279 chromosome, complete genome	D	O102:H6	O102	H6	Group 2	K5	405	kpsMII_K5	Yes	Other pathogenic
GCA_016592875.1	K-12	AP023286.1 Escherichia coli 2018-18.25PC DNA, complete genome	A	-:H32	-	H32	Not identified	Not identified	10	No	No	Commensal
GCA_000212715.2	R4	CP002729.1 Escherichia coli UMNK88, complete genome	A	O149:H10	O149	H10	Not identified	Not identified	100	No	Yes	ETEC
GCA_904863235.1	R3	LR890270.1 Escherichia coli isolate MINF_7C-sc-2280452 genome assembly, chromosome: 1	D	O15:H1	O15	H1	Group 2	K52	393	kpsMII_K52	No	Commensal
GCA_024585025.1	R1	CP076274.1 Escherichia coli strain P393-F10 chromosome, complete genome	B1	O109:H21	O109	H21	Not identified	Not identified	155	No	Yes	ETEC
GCA_002863665.1	R3	CP024056.1 Escherichia coli strain SMN197SH3 chromosome, complete genome	A	O177:H25	O177	H25	Not identified	Not identified	659	No	Yes	Other pathogenic
GCA_030996785.1	R1	CP115386.1 Escherichia coli strain CUVET20-PYO2 chromosome, complete genome	B2	O18:H5	O18	H5	Group 2	K1	1193	kpsMII_K1	No	Commensal
GCA_034119745.1	K-12	CP139337.1 Escherichia coli strain YZ22MPE54 chromosome, complete genome	A	O13/O135:H48	O13/O135	H48	Not identified	Not identified	10	No	Yes	Other pathogenic
GCA_022493375.1	R1	CP028748.1 Escherichia coli strain A27 chromosome, complete genome	A	-:H32	-	H32	Not identified	Not identified	1721	No	No	Commensal
GCA_002249955.1	R3	CP022689.1 Escherichia coli strain CDC#03-98 chromosome, complete genome	E	O157:H7	O157	H7	Not identified	Not identified	11	No	Yes	Other pathogenic
GCA_002587005.1	R4	CP023815.1 Escherichia coli strain IMT16316 chromosome, complete genome	F	O45:H45	O45	H45	Group 2	Not identified	648	kpsMII	No	Commensal
GCA_007954215.2	R1	CP054407.1 Escherichia coli strain KCJ3K291 chromosome, complete genome	B1	O81:H14	O81	H14	Not identified	Not identified	1081	No	Yes	Other pathogenic
GCA_024300765.1	R1	CP101305.1 Escherichia coli strain 2002-3211 chromosome, complete genome	B1	O121:H19	O121	H19	Not identified	Not identified	655	No	Yes	Other pathogenic
GCA_003018395.1	R3	CP027591 Escherichia coli strain 2014C-3011 chromosome, complete genome	A	O177:H25	O177	H25	Not identified	Not identified	659	No	Yes	Other pathogenic
GCA_002193095.1	K-12	CP021454.1 Escherichia coli strain H105, complete genome	B2	O25:H4	O25	H4	Group 2	K5	131	kpsMII_K5	No	Commensal
GCA_029635835.1	K-12	CP114894.1 Escherichia coli strain CM19 chromosome, complete genome	A	O16:H48	O16	H48	Not identified	Not identified	1060	No	No	Commensal
GCA_014169175.1	R4	AP022098.1 Escherichia coli DNA, complete genome, strain: WP4-S18-ESBL-09	F	O1:H6	O1	H6	Group 2	K5	648	kpsMII_K5	No	Commensal
GCA_017088425.1	R4	CP070906.1 Escherichia coli strain 88COLEC chromosome, complete genome	D	O86:H9	O86	H9	Not identified	Not identified	1011	No	No	Commensal
GCA_024662075.1	R3	CP102488.1 Escherichia coli O15:H18 strain ST69 chromosome, complete genome	D	O15:H18	O15	H18	Group 2	K52	69	kpsMII_K52	Yes	Other pathogenic
GCA_008823185.1	R2	CP042588.1 Escherichia coli strain PK6 chromosome, complete genome	A	O89:H10	O89	H10	Not identified	Not identified	1695	No	No	Commensal
GCA_021461475.1	R3	CP060103.1 Escherichia coli strain STEC508 chromosome, complete genome	B1	O26:H11	O26	H11	Not identified	Not identified	21	No	No	Commensal
GCA_016944635.1	R3	CP063483.1 Escherichia coli strain EM03-18-08 chromosome, complete genome	A	O9:H9	O9	H9	Not identified	Not identified	10	No	Yes	Other pathogenic
GCA_028752735.1	R2	CP087564.1 Escherichia coli strain CM2010-0578/1 chromosome, complete genome	A	O127:H21	O127	H21	Not identified	Not identified	-	No	Yes	Other pathogenic
GCA_003399895.2	K-12	CP042901 Escherichia coli strain CFSAN061762 chromosome, complete genome	A	O13/O135:H11	O13/O135	H11	Not identified	Not identified	10	No	Yes	Other pathogenic
GCA_002953015.1	K-12	CP026342.1 Escherichia coli strain 9FA chromosome, complete genome	A	O16:H48	O16	H48	Not identified	Not identified	10	No	No	Commensal
GCA_024917795.1	R2	CP103529.1 Escherichia coli strain 5270 chromosome, complete genome	A	O89:H5	O89	H5	Not identified	Not identified	167	No	Yes	Other pathogenic
GCA_024585365.1	R3	CP073924.1 Escherichia coli strain MB165 chromosome, complete genome	B1	-:H45	-	H45	Not identified	Not identified	156	No	No	Commensal
GCA_018884445.1	R1	CP035855.1 Escherichia coli TW11681 chromosome, complete genome	A	O153:H45	O153	H45	Not identified	Not identified	2332	No	Yes	ETEC
GCA_012220465.2	R3	CP088060.1 Escherichia coli strain 413227 chromosome, complete genome	E	O157:H7	O157	H7	Not identified	Not identified	11	No	No	Commensal
GCA_013818265.1	R2	CP057171 Escherichia coli strain RHB34-C14 chromosome, complete genome	A	O8:H4	O8	H4	Not identified	Not identified	10	No	No	Commensal
GCA_002850675.5	R2	CP025950.4 Escherichia coli strain SCEC020023 chromosome, complete genome	A	O89:H10	O89	H10	Not identified	Not identified	617	No	No	Commensal
GCA_021132095.1	R4	CP088627.1 Escherichia coli strain C17EC0098 chromosome, complete genome	D	O86:H18	O86	H18	Group 2	K5	38	kpsMII_K5	Yes	Other pathogenic
GCA_021461805.1	R1	CP060109.1 Escherichia coli strain STEC173 chromosome, complete genome	A	O93:H30	O93	H30	Not identified	Not identified	710	No	No	Commensal
GCA_021133495.1	K-12	CP088866.1 Escherichia coli strain A16EC0070 chromosome, complete genome	B2	O25:H4	O25	H4	Group 2	K5	131	kpsMII_K5	Yes	Other pathogenic
GCA_003180975.1	R2	CP029574.1 Escherichia coli strain DA33133 chromosome, complete genome	A	O89:H10	O89	H10	Not identified	Not identified	10	No	No	Commensal
GCA_024585945.1	R1	CP074042.1 Escherichia coli strain PI6 chromosome, complete genome	B1	O70:H10	O70	H10	Not identified	Not identified	641	No	No	Commensal
GCA_029719785.1	R3	CP099038.1 Escherichia coli strain RHB44-SO-C01 chromosome, complete genome	B1	-:H28	-	H28	Not identified	Not identified	2536	No	No	Commensal
GCA_026016605.1	R3	CP110410.1 Escherichia coli strain 8R chromosome, complete genome	B1	-:H25	-	H25	Not identified	Not identified	156	No	No	Commensal
GCA_004088295.1	R1	CP035123.1 Escherichia coli strain EC25 chromosome, complete genome	C	-:H9	-	H9	Not identified	Not identified	410	No	Yes	Other pathogenic
GCA_023612455.1	R3	CP071263.1 Escherichia coli strain MEI003 chromosome, complete genome	D	O61:H9	O61	H9	Not identified	Not identified	2538	No	No	Commensal
GCA_029718385.1	R3	CP099168.1 Escherichia coli strain RHB25-E3-C03 chromosome, complete genome	B1	-:H2	-	H2	Not identified	Not identified	67	No	No	Commensal
GCA_008931185.1	R3	CP032811 Escherichia coli strain ERL03-1416 chromosome, complete genome	E	O157:H7	O157	H7	Not identified	Not identified	11	No	Yes	Other pathogenic
GCA_900622655.1	R4	LR130555.1 Escherichia coli strain MS14385 genome assembly, chromosome: 1	F	O1:H6	O1	H6	Group 2	K5	648	kpsMII_K5	No	Commensal
GCA_015534955.1	K-12	CP064679.1 Escherichia coli K-12 strain CETR2G40 chromosome, complete genome	A	O16:H48	O16	H48	Not identified	Not identified	10	No	No	Commensal
GCA_902810365.1	R4	LR778149.1 Escherichia coli isolate SC487 genome assembly, chromosome: omosome1	B1	O149:H8	O149	H8	Not identified	Not identified	4392	No	No	Commensal
GCA_013790405.1	R1	CP056816.1 Escherichia coli strain RHBSTW-00147 chromosome, complete genome	B2	O2:H6	O2	H6	Group 2	K1	-	kpsMII_K1	No	Commensal
GCA_024918895.1	R2	CP103758.1 Escherichia coli strain p10B chromosome, complete genome	A	O89:H10	O89	H10	Not identified	Not identified	10	No	Yes	Other pathogenic
GCA_001618345.2	K-12	CP015074.2 Escherichia coli strain Ecol_745, complete genome	B2	O153:H5	O153	H5	Group 2	K5	131	kpsMII_K5	Yes	Other pathogenic
GCA_963693385.1	R3	OY856299.1 Escherichia coli strain EC7072022BGR genome assembly, chromosome: 707	B1	O54:H2	O54	H2	Not identified	Not identified	2067	No	No	Commensal
GCA_025232475.1	R4	CP099754.1 Escherichia coli strain 806883-9-2019 chromosome, complete genome	F	O1:H6	O1	H6	Group 2	K5	648	kpsMII_K5	Yes	Other pathogenic
GCA_013751075.1	K-12	CP056578.1 Escherichia coli strain RHBSTW-00366 chromosome, complete genome	B2	O25:H4	O25	H4	Group 2	K5	131	kpsMII_K5	No	Commensal
GCA_022493135.1	R3	CP028736.1 Escherichia coli strain A40 chromosome, complete genome	B1	O7:H7	O7	H7	Not identified	Not identified	4293	No	No	Commensal
GCA_022759725.1	R2	CP086500.1 Escherichia coli strain Ec-050-T5-MAC chromosome, complete genome	A	O89:H9	O89	H9	Not identified	Not identified	167	No	Yes	Other pathogenic
GCA_001735705.1	K-12	CP016404.1 Escherichia coli strain 210221272 chromosome, complete genome	A	-:-	-	-	Not identified	Not identified	-	No	No	Commensal
GCA_000743255.1	R1	CP009072.1 Escherichia coli ATCC 25922, complete genome	B2	O6:H1	O6	H1	Group 2	Not identified	73	kpsMII	No	Commensal
GCA_025643135.1	R4	CP082327.1 Escherichia coli strain B2 chromosome, complete genome	A	O15:H11	O15	H11	Not identified	Not identified	48	No	Yes	Other pathogenic
GCA_029719685.1	R1	CP099024.1 Escherichia coli strain RHB45-C19 chromosome, complete genome	A	O116:H19	O116	H19	Not identified	Not identified	347	No	No	Commensal
GCA_024585845.1	R3	CP074019.1 Escherichia coli strain PM22 chromosome, complete genome	B1	O116:H9	O116	H9	Not identified	Not identified	2599	No	No	Commensal
GCA_021461635.1	R3	CP061243.1 Escherichia coli strain STEC411 chromosome, complete genome	B1	O26:H11	O26	H11	Not identified	Not identified	-	No	No	Commensal
GCA_014168735.1	R1	AP021944.1 Escherichia coli DNA, complete genome, strain: WP2-S18-ESBL-07	B1	O140:H14	O140	H14	Not identified	Not identified	533	No	No	Commensal
GCA_016767925.1	R1	CP025886.1 Escherichia coli strain 503046 chromosome, complete genome	A	O25:H42	O25	H42	Group 2	K5	1201	kpsMII_K5	Yes	Other pathogenic
GCF_000026285.1	R1	NC_011742.1 Escherichia coli S88, complete sequence	B2	O45:H7	O45	H7	Group 2	K1	95	kpsMII_K1	Yes	NMEC
GCA_029991165.1	K-12	CP124334.1 Escherichia coli strain AVS0786 chromosome, complete genome	B2	O16:H5	O16	H5	Group 2	K5	131	kpsMII_K5	Yes	Other pathogenic
GCA_003017675.2	R1	CP027319.1 Escherichia coli strain 2014C-3084 chromosome, complete genome	D	-:-	-	-	Not identified	Not identified	-	No	No	Commensal
GCA_001469815.1	K-12	CP013658.1 Escherichia coli strain uk_P46212, complete sequence	B2	O25:H4	O25	H4	Group 2	K5	131	kpsMII_K5	Yes	Other pathogenic
GCA_013817645.1	R3	CP057163.1 Escherichia coli strain RHB34-C18 chromosome, complete genome	A	O84:H19	O84	H19	Not identified	Not identified	746	No	No	Commensal
GCA_021562195.1	K-12	CP054239.1 Escherichia coli strain STO_Bone7 chromosome, complete genome	B2	O25:H4	O25	H4	Group 2	K5	-	kpsMII_K5	Yes	Other pathogenic
GCA_021132195.1	K-12	CP088643.1 Escherichia coli strain C16EC0768 chromosome, complete genome	B2	O25:H4	O25	H4	Group 2	K5	131	kpsMII_K5	Yes	Other pathogenic
GCA_029962285.1	R3	CP124740.1 Escherichia coli O157:H7 str. EDL933 chromosome, complete genome	E	O157:H7	O157	H7	Not identified	Not identified	11	No	Yes	EHEC
GCF_006537505.2	R1	NZ_AP024561 Escherichia coli strain NIPH17_0036 chromosome, complete genome	C	O8:H9	O8	H9	Not identified	Not identified	410	No	No	Commensal
GCA_014169915.1	R3	AP022298.1 Escherichia coli DNA, complete genome, strain: BEC1-S17-ESBL-09	G	O176:-	O176	-	Group 2	K5	130	kpsMII_K5	No	Commensal
GCA_020526745.1	K-12	CP084894.1 Escherichia coli strain g83 chromosome, complete genome	A	O16:H48	O16	H48	Not identified	Not identified	10	No	No	Commensal
GCA_018884545.1	R1	CP035879.1 Escherichia coli strain DS26-1 chromosome, complete genome	C	O8:H9	O8	H9	Not identified	Not identified	423	No	Yes	ETEC
GCA_900174625.1	R1	LT838196.1 Escherichia coli isolate WI1 isolate genome assembly, chromosome: WI1	A	O9:H9	O9	H9	Not identified	Not identified	1288	No	No	Commensal
GCA_021461575.1	R3	CP061238.1 Escherichia coli strain STEC507 chromosome, complete genome	B1	O174:H28	O174	H28	Not identified	Not identified	-	No	No	Commensal
GCA_002953875.1	K-12	CP026358.1 Escherichia coli strain 2A chromosome, complete genome	A	O16:H48	O16	H48	Not identified	Not identified	10	No	No	Commensal
GCA_019976915.1	R1	AP024521 Escherichia coli E189 DNA, complete genome	B1	O8:H23	O8	H23	Not identified	Not identified	224	No	No	Commensal
GCA_016944735.1	R1	CP063511 Escherichia coli strain EH08-18-36 chromosome, complete genome	A	O128:H45	O128	H45	Not identified	Not identified	542	No	Yes	Other pathogenic
GCA_030553135.1	R2	CP130710.1 Escherichia coli strain DDG206 chromosome, complete genome	A	O89:H9	O89	H9	Not identified	Not identified	167	No	No	Commensal
GCA_023516055.1	R1	CP080066.1 Escherichia coli strain 19SZHZ803Rt chromosome, complete genome	B1	O88:H19	O88	H19	Not identified	Not identified	201	No	No	Commensal
GCA_022493275.1	R1	CP028742.1 Escherichia coli strain A33 chromosome, complete genome	B2	O2:H6	O2	H6	Group 2	K1	141	kpsMII_K1	No	Commensal
GCA_013815235.1	R3	CP057133.1 Escherichia coli strain RHB36-C07 chromosome, complete genome	D	O17/O77/O44/O106/O73:H18	O17/O77/O44/O106/O73	H18	Group 2	Not identified	394	kpsMII	No	Commensal
GCA_030419105.1	R2	CP119008.1 Escherichia coli strain CE0011b chromosome, complete genome	A	O89:H9	O89	H9	Not identified	Not identified	10	No	No	Commensal
GCA_022023755.1	R1	CP054662.1 Escherichia coli strain IGC_RcoliRes_1 chromosome, complete genome	B1	-:H21	-	H21	Not identified	Not identified	602	No	No	Commensal
GCA_000599665.1	R4	CP007392.1 Escherichia coli strain ST2747, complete genome	D	-:H41	-	H41	Not identified	Not identified	6131	No	No	Commensal
GCA_013374315.1	R1	AP023235.1 Escherichia coli YJ6 DNA, complete genome	A	O6:H16	O6	H16	Group 3	K96	48	kpsMIII_K96	No	Commensal
GCA_024499345.1	R3	CP101954.1 Escherichia coli strain STEC1116 chromosome, complete genome	B1	O93:H28	O93	H28	Not identified	Not identified	4038	No	No	Commensal
GCA_017164795.1	R3	CP062702.1 Escherichia coli O157:H7 strain Z1834 chromosome, complete genome	E	O157:H7	O157	H7	Not identified	Not identified	11	No	Yes	EHEC
GCA_003073955.1	R1	CP029122.1 Escherichia coli strain AR434 chromosome, complete genome	C	O179:H9	O179	H9	Not identified	Not identified	410	No	Yes	Other pathogenic
GCA_000814145.2	R3	CP010371 Escherichia coli strain 6409, complete genome	A	O9:H9	O9	H9	Not identified	Not identified	10	No	Yes	Other pathogenic
GCA_002741595.1	R3	CP024289.1 Escherichia coli O178:H19 strain 2012C-4431 chromosome, complete genome	B1	O153/O178:H19	O153/O178	H19	Not identified	Not identified	-	No	Yes	Other pathogenic
GCA_036287685.1	R2	CP142939.1 Escherichia coli strain B20127 chromosome, complete genome	A	O89:H9	O89	H9	Not identified	Not identified	167	No	No	Commensal
GCA_022493855.1	R1	CP028772.1 Escherichia coli strain A2 chromosome, complete genome	B1	O87:H7	O87	H7	Not identified	Not identified	1704	No	No	Commensal
GCA_017165395.1	R3	CP062782.1 Escherichia coli O157:H7 strain Z869 chromosome, complete genome	E	O157:H7	O157	H7	Not identified	Not identified	11	No	Yes	EHEC
GCA_003288455.1	K-12	CP030337.1 Escherichia coli strain AR_451 chromosome, complete genome	B2	O25:H4	O25	H4	Group 2	K5	131	kpsMII_K5	Yes	Other pathogenic
GCA_013817505.1	K-12/R2	CP057162.1 Escherichia coli strain RHB34-C24 chromosome, complete genome	U/cryptic	O58:-	O58	-	Not identified	Not identified	3947	No	No	Commensal
GCA_009762415.1	R2	CP044298.1 Escherichia coli strain P59A chromosome, complete genome	A	O159:H4	O159	H4	Not identified	Not identified	10	No	Yes	Other pathogenic
GCA_030019995.1	R1	CP125029.1 Escherichia coli strain KFS-D13 chromosome, complete genome	B2	O75:H5	O75	H5	Group 2	K1	1193	kpsMII_K1	Yes	Other pathogenic
GCA_017639105.1	R3	CP067265.1 Escherichia coli strain ABW_S38 chromosome, complete genome	A	O62:H12	O62	H12	Not identified	Not identified	215	No	No	Commensal
GCA_013897915.1	R3	CP057773.1 Escherichia coli strain RHB15-C22 chromosome, complete genome	D	O17/O77/O44/O106:H18	O17/O77/O44/O106	H18	Group 3	K96	69	kpsMIII_K96	No	Commensal
GCA_001610755.1	R2	CP011061 Escherichia coli str. Sanji, complete genome	A	O89:H9	O89	H9	Not identified	Not identified	167	No	No	Commensal
GCA_025946525.1	R1	CP109921 Escherichia coli O2:K2:H1 strain C 237-04 chromosome, complete genome	B2	O2:H1	O2	H1	Group 2	Not identified	73	kpsMII	No	Commensal
GCA_008124245.1	K-12	CP043197.1 Escherichia coli O16:H48 strain PG20180061 chromosome, complete genome	A	O16:H48	O16	H48	Not identified	Not identified	10	No	Yes	Other pathogenic
GCA_016904075.1	R1	CP070045.1 Escherichia coli strain FDAARGOS_1303 chromosome, complete genome	B2	O18:H7	O18	H7	Group 2	K1	95	kpsMII_K1	Yes	Other pathogenic
GCA_949786305.1	R1	OX460326.1 Escherichia coli strain EC0026B genome assembly, chromosome: 1	A	O7:H4	O7	H4	Group 2	Not identified	484	kpsMII	No	Commensal
GCA_029988835.1	K-12	CP124341 Escherichia coli strain AVS0710 chromosome, complete genome	B2	O16:H5	O16	H5	Group 2	K5	131	kpsMII_K5	Yes	Other pathogenic
GCA_036923505.1	R3	CP145942.1 Escherichia coli PA11 chromosome, complete genome	E	O157:H7	O157	H7	Not identified	Not identified	11	No	No	Commensal
GCA_014295235.1	R3	CP060061 Escherichia coli strain G6/7 chromosome, complete genome	A	O169:-	O169	-	Not identified	Not identified	10	No	No	Commensal
GCA_002012225.1	R4	CP019029.1 Escherichia coli strain Ecol_881	F	O1:H6	O1	H6	Group 2	Not identified	648	kpsMII	No	Commensal
GCA_032375185.1	K-12	CP135653.1 Escherichia coli strain TUM13064 chromosome, complete genome	B2	O25:H4	O25	H4	Group 2	K5	131	kpsMII_K5	Yes	Other pathogenic
GCA_001900335.1	R1	CP010132.1 Escherichia coli strain C10, complete genome	B1	O8:H8	O8	H8	Not identified	Not identified	109	No	No	Commensal
GCA_028215995.1	R1	CP116480.1 Escherichia coli strain GTEN_24 chromosome, complete genome	B1	O9:H30	O9	H30	Not identified	Not identified	224	No	No	Commensal
GCA_013899705.1	R1	CP057900.1 Escherichia coli strain RHB10-C20 chromosome, complete genome	B1	O153:H8	O153	H8	Not identified	Not identified	58	No	No	Commensal
GCA_028623045.1	R1	CP117714.1 Escherichia coli strain PBS4 chromosome, complete genome	B1	O9:H20	O9	H20	Not identified	Not identified	2179	No	No	Commensal
GCA_014904145.2	R1	CP075477.1 Escherichia coli strain NT1W25 chromosome, complete genome	A	O102:H6	O102	H6	Not identified	Not identified	641	No	Yes	Other pathogenic
GCA_013832285.1	R2	CP057423.1 Escherichia coli strain RHB27-C09 chromosome, complete genome	A	O8:H12	O8	H12	Not identified	Not identified	10	No	No	Commensal
GCF_005037715.1	R1	NZ_CP031910.1 Escherichia coli O121:H19 strain FWSEC0006 chromosome, complete genome	B1	O121:H19	O121	H19	Not identified	Not identified	655	No	Yes	Other pathogenic
GCA_037094615.1	R1	CP146679.1 Escherichia coli strain MS 200-1 chromosome, complete genome	B2	O6:H31	O6	H31	Group 2	Not identified	127	kpsMII	No	Commensal
GCA_013900085.1	R1	CP057959.1 Escherichia coli strain RHB08-C16 chromosome, complete genome	E	O153:H51	O153	H51	Not identified	Not identified	3042	No	No	Commensal
GCA_001644725.1	R1	CP015240.1 Escherichia coli strain 2011C-3911, complete genome	B1	-:H7	-	H7	Not identified	Not identified	1727	No	Yes	Other pathogenic
GCA_013821835.1	R2	CP057259.1 Escherichia coli strain RHB31-C15 chromosome, complete genome	A	O103:H12	O103	H12	Not identified	Not identified	-	No	No	Commensal
GCA_002246595.3	R2	CP041110.1 Escherichia coli strain ECCTRSRTH03 chromosome, complete genome	A	O9:H10	O9	H10	Not identified	Not identified	34	No	No	Commensal
GCA_019891035.1	R3	CP082349.1 Escherichia coli strain AL.H8 chromosome, complete genome	B1	O89:H2	O89	H2	Group 2	K19K23	2008	kpsM_K19K23	No	Commensal
GCA_016834935.1	R3	CP051811 Escherichia coli O157:H7 strain FLT_2006A chromosome, complete genome	E	O157:H7	O157	H7	Not identified	Not identified	11	No	Yes	EHEC
GCA_016904335.1	R4	CP070098.1 Escherichia coli strain FDAARGOS_1370 chromosome, complete genome	D	O102:-	O102	-	Group 2	K52	405	kpsMII_K52	Yes	Other pathogenic
GCA_005221845.1	R3	CP028674.1 Escherichia coli strain 115 chromosome, complete genome	E	O157:H7	O157	H7	Not identified	Not identified	11	No	Yes	Other pathogenic
[truncated: 2,551 more rows]

## Sheet: Table S2. ECOR collection
Table S2. The comparison of LPS outer core types of ECOR collection
ECOR strain	GenBank accession no.	In silico LPS outer core type prediction1	In silico LPS outer core type prediction – Gaborieau et al.2	In vitro PCR LPS outer core gene detection – Amor et al.3
1	LYBJ00000000.1	R2	R2	R2
2	LYBI00000000.1	K-12	K-12	K-12
3	LYBH00000000.1	K-12	K-12	K-12
4	LYBG00000000.1	R4	R4	R4
5	LYBF00000000.1	R2	R2	R2
6	LYBE00000000.1	R3	R3	R3
7	LYBD00000000.1	K-12	K-12	R1
8	LYBC00000000.1	R2	R2	R2
9	LYBB00000000.1	R3	R3	R3
10	LYBA00000000.1	R2	R2	R2
11	LYAZ00000000.1	R2	R2	R2
12	LYAY00000000.1	R2	R2	R2
13	LYAX00000000.1	K-12	K-12	K-12
14	LYAW00000000.1	K-12	K-12	K-12
15	LYAV00000000.1	R1	R1	R1
16	LYAU00000000.1	R1	R1	R1
17	LYAT00000000.1	R1	R1	R1
18	LYAS00000000.1	R1	R1	R1
19	LYAR00000000.1	R1	R1	R1
20	LYAQ00000000.1	R1	R1	R1
21	LYAP00000000.1	R1	R1	R1
22	LYAO00000000.1	R1	R1	R1
23	LYAN00000000.1	R1	R1	R1
24	LYAM00000000.1	R1	R1	R1
25	LYAL00000000.1	R2	R2	R2
26	LYAK00000000.1	R3	R3	R3
27	LYAJ00000000.1	R3	R3	R3
28	LYAI00000000.1	R3	R3	R3
29	LYAH00000000.1	R1	R1	R1
30	LYAG00000000.1	R1	R1	R1
31	LYAF00000000.1	R2	R2	R2
32	LYAE00000000.1	R1	R1	R1
33	LYAD00000000.1	R1	R1	R1
34	LYAC00000000.1	R1	R1	R1
35	LYAB00000000.1	R1	R1	R1
36	LYBO00000000.1	R1	R1	R1
37	LYAA00000000.1	R3	R3	R3
38	LXZZ00000000.1	R1	R1	R1
39	LYCJ00000000.1	R1	R1	R1
40	LYCI00000000.1	R1	R1	R1
41	LYCH00000000.1	R1	R1	R1
42	LYCG00000000.1	R1	R1	R1
43	LYCF00000000.1	R2	-	R4
44	LYCE00000000.1	R3	R3	R1
45	LYCD00000000.1	R3	R3	R3
46	LYCC00000000.1	- (R1/R4 hybrid)	R4	R1
47	LYCB00000000.1	R3	R3	R3
48	LYCA00000000.1	R4	R4	R4
49	LYBZ00000000.1	R4	R4	R1
50	LYBY00000000.1	R4	R4	R1
51	LYYB00000000.1	R1	R1	R1
52	LYCT00000000.1	R1	R1	R1
53	LYCU00000000.1	R1	R1	R1
54	LYCV00000000.1	R1	R1	R1
55	LYCW00000000.1	R1	R1	R1
56	LYDK00000000.1	R1	R1	R1
57	LYCX00000000.1	R1	R1	R1
58	LYCY00000000.1	R4	R4	R3
59	LYCZ00000000.1	R1	R1	R1
60	LYDA00000000.1	R1	R1	R1
61	LYDB00000000.1	R1	R1	R1
62	LYDL00000000.1	R1	R1	R1
63	LYDM00000000.1	R1	R1	R1
64	LYDC00000000.1	R1	R1	R1
65	LYDD00000000.1	R1	R1	R1
66	LYDE00000000.1	R1	R1	R1
67	LYDN00000000.1	R1	R1	R1
68	LYDF00000000.1	R1	R1	R1
69	LYDG00000000.1	R1	R1	R1
70	LYDH00000000.1	R1	R1	R1
71	LYDI00000000.1	R1	R1	R1
72	LYDJ00000000.1	R3	R3	R1
1Results from in silico experiments performed in this work – see Materials and Methods
2Results from Gaborieau B. et al. 2024. Prediction of strain level phage-host interactions across the Escherichia genus using only genomic information. Nat Microbiol 9, 2847-2861. DOI: 10.1038/s41564-024-01832-5
3Results from Amor K. et al. 2000. Distribution of Core Oligosaccharide Types in Lipopolysaccharides from Escherichia coli. Infection and Immunity 68, 1116-11. DOI: 10.1128/IAI.68.3.1116-1124.2000

## Sheet: Table S3. Pathogenicity
Table S3. Distribution of LPS outer core types within E. coli pathogenic groups
E. coli type		K-12 (%)	R1 (%)	R2 (%)	R3 (%)	R4 (%)
APEC		0	69.57	0	4.35	26.09
Commensal		19.08	36.73	8.74	23.35	12.11
EHEC		0	1.6	0	97.86	0.53
ETEC		2.27	65.91	0	13.64	18.18
NMEC		0	92.59	0	7.41	0
Other ExPEC		0	52.38	4.76	28.57	14.29
Other pathogenic		21.62	27.69	10.2	25.16	15.33
UPEC		16.8	60.43	3.25	11.65	7.86

## Sheet: Table S4. Cramér's V pathogen.
Table S4. Cramer's V association of LPS outer core types with E. coli pathogenic groups
E. coli type	K-12	R1	R2	R3	R4
APEC	0.03	0.05	0.01	0.03	0.02
Commensal	0.01	0.03	0.01	0.06	0
EHEC	0.1	0.14	0.06	0.34	0.07
ETEC	0.04	0.06	0.02	0.02	0
NMEC	0.03	0.09	0.01	0.03	0.02
Other pathogenic	0.05	0.1	0.05	0	0.06
UPEC	0	0.16	0.05	0.09	0.04

## Sheet: Table S5. Phylogroups
Table S5. Distribution of LPS outer core types within E. coli phylogenetic groups
Phylogroup	K-12 (%)	R1 (%)	R2 (%)	R3 (%)	R4 (%)
A	28.65	28.8	25.54	11.87	5.14
B1	0.65	42.53	0.11	49.68	7.03
B2	43.59	53.39	0	2.61	0.42
C	0	99.41	0.59	0	0
D	0.95	9	0.24	28.91	60.9
E	14	1.82	2.27	84.32	10.45
F	1.43	45.71	0	1.43	51.43
G	1.89	1.89	0	11.32	84.91

## Sheet: Table S6.Cramér's V phylogroups
Table S6. Cramer's V association of LPS outer core types with E. coli phylogenetic groups
Phylogroup	K-12	R1	R2	R3	R4
A	0.18	0.09	0.41	0.21	0.15
B1	0.23	0.07	0.15	0.28	0.08
B2	0.36	0.09	0.13	0.23	0.15
C	0.09	0.26	0.05	0.11	0.07
D	0.14	0.16	0.09	0	0.47
E	0.15	0.23	0.07	0.45	0.02
F	0.07	0.03	0.05	0.09	0.2
G	0.04	0.07	0.02	0.03	0.23

## Sheet: Table S7. All O-antigens
Table S7. Distribution of LPS outer core types within E. coli O-antigen groups
O-type	K-12 (%)	R1 (%)	R2 (%)	R3 (%)	R4 (%)
Absent	11.41	43.18	6.04	21.92	17.45
O1	1	50	0	0	49
O10	6.25	50	18.75	25	0
O100	0	23.53	5.88	70.59	0
O100/O154	0	42.86	0	57.14	0
O101/O162	0	0	100	0	0
O102	0	4.62	1.54	3.08	90.77
O103	0	8.33	4.17	87.5	0
O104	0	3.7	3.7	92.59	0
O105	9.09	0	0	90.91	0
O107/O117	75	25	0	0	0
O108	0	0	0	100	0
O108/O8	0	100	0	0	0
O109	0	57.14	0	28.57	14.29
O11	0	76.47	1.96	7.84	13.73
O110	0	0	0	100	0
O111	0	0	0	96	4
O112	0	10	5	35	50
O113	0	72.73	22.73	4.55	0
O114	0	83.33	0	0	16.67
O115	0	7.69	7.69	76.92	7.69
O116	0	62.5	12.5	25	0
O117/O107	27.27	27.27	0	45.45	0
O119	0	0	0	0	100
O12	0	0	100	0	0
O120	57.14	28.57	0	0	14.29
O121	0	100	0	0	0
O123/O186	0	12.5	25	12.5	50
O124	0	0	0	66.67	33.33
O124/O164	33.33	0	0	0	66.67
O125	0	80	0	20	0
O126	14.29	28.57	14.29	42.86	0
O127	0	0	20	0	80
O128	20	35	5	30	10
O13/O135	16	44	24	12	4
O130	0	8.33	0	58.33	33.33
O131	0	27.27	0	63.64	9.09
O132	0	0	0	0	100
O133	60	40	0	0	0
O134/O46	0	0	0	100	0
O135/O13	0	0	0	100	0
O136	0	83.33	0	0	16.67
O137/O20	0	0	0	0	100
O138	0	0	0	0	100
O139	0	0	0	5.26	94.74
O140	0	33.33	33.33	33.33	0
O141	0	9.52	42.86	42.86	4.76
O142	0	0	0	100	0
O143	0	0	0	50	50
O144	0	0	0	100	0
O145	0	89.19	5.41	5.41	0
O146	0	19.05	0	80.95	0
O147	0	71.43	0	0	28.57
O148	0	0	0	0	100
O149	0	8.33	0	8.33	83.33
O15	0	17.72	6.33	64.56	11.39
O150	0	91.67	0	8.33	0
O151/O118	0	16.67	0	83.33	0
O152	0	0	0	100	0
O153	2.94	32.35	1.47	13.24	50
O153/O178	0	15.38	0	84.62	0
O154	0	75	0	0	25
O155	0	100	0	0	0
O156	0	0	33.33	66.67	0
O157	0	0.86	0	98.56	0.57
O159	0	45.45	27.27	27.27	0
O16	97.28	2.45	0.27	0	0
O160	0	25	0	50	25
O161	0	0	0	0	100
O162/O101	0	9.09	9.09	81.82	0
O163	0	50	0	50	0
O165	0	0	0	100	0
O166	0	30.77	15.38	15.38	38.46
O167	0	25	0	50	25
O168	0	25	0	75	0
O169	0	0	0	21.43	78.57
O17	0	0	0	100	0
O17/O77/O44/O106	0	0	0	100	0
O17/O77/O44/O106/O73	3.85	0	0	96.15	0
O170	0	28.57	0	57.14	14.29
O171	0	0	0	66.67	33.33
O172	0	0	0	100	0
O173	0	16.67	33.33	50	0
O174	0	0	0	100	0
O175	0	28.57	0	57.14	14.29
O176	0	50	33.33	16.67	0
O177	0	16.67	0	83.33	0
O178/O153	0	100	0	0	0
O179	0	16.67	0	0	83.33
O18	0	94.12	0	3.92	1.96
O180	0	33.33	0	0	66.67
O181	0	60	0	40	0
O182	0	28.57	0	71.43	0
O183	0	0	0	0	100
O184	0	60	0	40	0
O185	0	20	20	60	0
O187	0	0	0	100	0
O19	0	20	80	0	0
O2	13.85	84.62	0	0	1.54
O2/O50	2.33	65.12	0	0	32.56
O20/O137	0	100	0	0	0
O21	0	92.59	3.7	3.7	0
O22	0	28.57	7.14	64.29	0
O23	0	64.29	0	21.43	14.29
O24	0	0	0	0	100
O25	87.47	8.45	0	3.27	0.82
O26	10.81	0	0	89.19	0
O27	0	30	30	40	0
O28	0	0	33.33	66.67	0
O28/O42	22.22	55.56	0	22.22	0
O29	42.86	0	0	42.86	14.29
O3	0	15.38	15.38	23.08	46.15
O30	0	100	0	0	0
O32	0	100	0	0	0
O33	0	0	0	66.67	33.33
O34	0	100	0	0	0
O35	0	60	20	20	0
O36	75	25	0	0	0
O37	0	33.33	0	66.67	0
O38	0	9.09	63.64	27.27	0
O39	0	75	0	18.75	6.25
O4	0	91.49	0	2.13	6.38
O40	33.33	66.67	0	0	0
O41	0	0	33.33	0	66.67
O42/O28	0	50	50	0	0
O43	0	0	0	100	0
O44/O77/O17/O106	0	0	0	100	0
O44/O77/O17/O106/O73	0	0	0	100	0
O45	5.13	56.41	5.13	15.38	17.95
O46	0	100	0	0	0
O46/O134/O8	0	100	0	0	0
O46/O8/O134	0	100	0	0	0
O48	0	20	0	80	0
O49	37.5	12.5	0	50	0
O5	34.29	28.57	2.86	34.29	0
O51	7.14	7.14	14.29	7.14	64.29
O52	0	0	0	100	0
O53	16.67	66.67	0	0	16.67
O54	0	111	0	77.78	111
O55	0	6.67	0	93.33	0
O58	0	0	0	100	0
O59	0	0	0	100	0
O6	0	95.86	3.45	0.69	0
O60	0	50	0	0	50
O61	0	50	0	50	0
O62	20	0	20	60	0
O63	0	60	0	0	40
O64	0	25	0	75	0
O65	0	33.33	33.33	33.33	0
O66	0	100	0	0	0
O69	75	0	0	25	0
O7	0	80	0	1.33	18.67
O7/O1	0	100	0	0	0
O70	25	50	0	0	25
O71	53.85	23.08	0	23.08	0
O73/O77/O17/O44/O106	100	0	0	0	0
O74	0	20	40	40	0
O75	0	100	0	0	0
O76	0	20	0	80	0
O77/O17/O44/O106	0	0	0	100	0
O77/O17/O44/O106/O73	0	0	0	100	0
O78	0	77.78	5.56	0	16.67
O79	0	0	0	66.67	33.33
O8	0	89.55	5.97	1.99	2.49
O8/O104	0	100	0	0	0
O8/O112	0	100	0	0	0
O8/O133	0	100	0	0	0
O8/O155	0	100	0	0	0
O8/O160	0	25	0	0	75
O8/O3	0	0	0	0	100
O8/O30	0	100	0	0	0
O8/O32	0	100	0	0	0
O8/O40	0	100	0	0	0
O8/O46/O134	0	100	0	0	0
O8/O61	0	100	0	0	0
O80	0	0	0	0	100
O81	16.67	16.67	41.67	25	0
O82	0	0	12.5	75	12.5
O83	0	46.15	0	0	53.85
O84	0	0	12.5	87.5	0
O85	0	0	0	0	100
O86	0	8.16	2.04	6.12	83.67
O87	0	66.67	33.33	0	0
O88	4.17	70.83	8.33	16.67	0
O89	0	0.52	95.36	4.12	0
O89/O162/O101	0	0	100	0	0
O9	0	75.89	17.86	6.25	0
O9/O104	0	100	0	0	0
O9/O160	0	0	0	100	0
O9/O30	0	75	25	0	0
O91	0	4.55	0	95.45	0
O92	0	0	100	0	0
O93	0	33.33	0	66.67	0
O96	0	0	0	100	0
O97	0	100	0	0	0
O98	0	0	0	100	0
O99	0	25	37.5	0	37.5

## Sheet: Table S8. Cramér's V for O-ant.
Table S8. Cramer's V association of LPS outer core types with E. coli O-antigen groups
	K-12	R1	R2	R3	R4
Absent	0.11	0.05	0.03	0	0.08
O1	0.09	0.04	0.05	0.09	0.21
O102	0.07	0.09	0.03	0.06	0.36
O103	0.04	0.04	0	0.14	0.02
O104	0.04	0.06	0	0.16	0.02
O11	0.06	0.1	0.02	0.03	0
O111	0.04	0.06	0.01	0.16	0
O13/O135	0	0	0.04	0	0
O145	0.05	0.11	0	0.03	0.03
O15	0.08	0.06	0	0.17	0
O153	0.07	0	0.03	0.01	0.18
O157	0.19	0.26	0.1	0.67	0.11
O16	0.62	0.25	0.1	0.18	0.12
O18	0.06	0.15	0.03	0.05	0.03
O2	0.02	0.14	0.03	0.07	0.03
O2/O50	0.08	0.09	0.04	0.08	0.12
O25	0.54	0.21	0.1	0.15	0.11
O26	0.02	0.08	0.02	0.18	0.03
O4	0.06	0.13	0.03	0.05	0
O45	0.04	0.03	0	0	0.02
O5	0.02	0	0	0.03	0.03
O6	0.12	0.26	0.03	0.1	0.07
O7	0.08	0.13	0.04	0.07	0.03
O75	0.08	0.2	0.04	0.07	0.05
O78	0.05	0.08	0	0.05	0
O8	0.14	0.27	0.01	0.11	0.06
O86	0.06	0.07	0.02	0.04	0.29
O89	0.14	0.19	0.79	0.1	0.08
O9	0.1	0.15	0.06	0.06	0.06

## Sheet: Table S9. Capsule groups
Table S9. Distribution of LPS outer core types within E. coli capsule groups
E. coli capsule group	K-12 (%)	R1 (%)	R2 (%)	R3 (%)	R4 (%)
Group 2	27.82	44.97	1.42	6.79	19.02
Group 3	4.05	51.35	1.35	21.62	21.62
Not identified	14.63	30.84	11.23	34.14	9.16

[truncated: 3 more sheets: Table S10. K-antigens, Table S11. Sequence Type, Table S12. Cramér's V for ST]
