# Supplementary material for: Improved in silico and in vitro methods for Escherichia coli LPS outer core typing
Source: Microb Genom. 2025 Sep 23;11(9):001506. doi: 10.1099/mgen.0.001506 (PMC13293308; doi:10.1099/mgen.0.001506)
Supplement: Uncited Supplementary Material 2. [file mgen-11-01506-s002.xlsx]

## Sheet: Supplementary table list
Improved in silico and in vitro methods for E. coli LPS outer core typing
Ellina Trofimova, Ruby P. Westerman, Paul R. Jaschke
SUPPLEMENTARY TABLES
S13	LPS genes annotation and description
S14	In silico primers for LPSTyper
S15	E. coli strains with non-standard LPS outer core genes
S16	Nucleotide sequences of LPS K-12 outer core genes targeted by PCR
S17	Nucleotide sequences of LPS R1 outer core genes targeted by PCR
S18	Nucleotide sequences of LPS R2 outer core genes targeted by PCR
S19	Nucleotide sequences of LPS R3 outer core genes targeted by PCR
S20	Nucleotide sequences of LPS R4 outer core genes targeted by PCR

## Sheet: S13. LPS gene annotation
Table S13. LPS genes annotation and description
Gene	Description
rfaD	ADP-L-glycero-D-mannoheptose 6-epimerase
waaF	ADP-heptose:LPS heptosyltransferase 2
waaC	ADP-heptose:LPS heptosyltransferase 1
waaL	O-antigen ligase
waaD	ADP-L-glycero-D-mannoheptose 6-epimerase
waaV	Beta-1,3-glucosyltransferase
waaX	Beta-1,4-galactosyltransferase
waaW	UDP-galactose-(Galactosyl) LPS alpha1,2-galactosyltransferase
waaK	putative ADP-heptose:LPS heptosyltransferase 4/Lipopolysaccharide 1,2-N-acetylglucosamine transferase; UDP-N-acetylglucosamine:(glucose) lipopolysaccharide α1,2-N-acetylglucosaminyltransferase
waaU	putative ADP-heptose:LPS heptosyltransferase 4; putative UDP-N-acetyl-D-glucosaminyl transferase; ADP-L-glycero-β-D-manno-heptose:LPS heptosyltransferase IV ADP-heptose:LPS heptosyltransferase 4, HepIV transferase
waaZ	Involved in KdoIII attachment during lipopolysaccharide core biosynthesis
waaJ	UDP-glucose:(glucosyl)LPS α-1,2-glucosyltransferase
waaJ	UDP-glucose: (galactosyl) LPS α-1,2-glucosyltransferase
waaY	lipopolysaccharide core heptose (II) kinase
waaI	UDP-D-glucose:(glucosyl)LPS α-1,3- glucosyltransferase
waaR	UDP-glucose:(glucosyl)LPS α-1,2-glucosyltransferase
waaT	UDP-glucose:(glucosyl)LPS α-1,2-glucosyltransferase
waaT	UDP-galactose:(Glucosyl) LPS alpha1, 2-galactosyltransferase ??
waaO	UDP-D-glucose:(glucosyl)LPS α-1,3- glucosyltransferase
waaB	UDP-D-1,6-D-galactosyltransferase galactose:(glucosyl)lipopolysaccharide-
waaS	Involved in lipopolysaccharide core biosynthesis, possibly involved in attachment of a1,7- galactose to KdoII residue of inner core
waaP	lipopolysaccharide core heptose (I) kinase
waaG	lipopolysaccharide glucosyltransferase I
waaQ	lipopolysaccharide core heptosyltransferase 3
waaA	KDO transferase
coaD	a “non LPS” gene that encodes pantetheine-phosphate adenylyltransferase

## Sheet: S14. In silico primers
Table S14. In silico primers for LPSTyper
LPS Outer Core Type	Primer set #	Forward primer (5'-3')	Reverse primer (5'-3')
R1	1	TGCGATATGTATGCGGTTC	TTCTTGCTGGAATGATGTGG
R1	1	CCACATCATTCCAGCAAGAA	GAACCGCATACATATCGCA
R1	2	TGCGATATGTATGCGGTTC	CTCTTGCTGGAATGATGTGG
R1	2	CCACATCATTCCAGCAAGAG	GAACCGCATACATATCGCA
R1	3	TGCGATATGTATGCGATTC	TTCTTGCTGGAATGATGTGG
R1	3	CCACATCATTCCAGCAAGAA	GAATCGCATACATATCGCA
R1	4	TGTGATATGTATGCGGTTC	TTCTTGCTGGAATGATGTGG
R1	4	CCACATCATTCCAGCAAGAA	GAACCGCATACATATCGCA
R1	5	TGCGATATGTATGCGGTTC	TTCTTGCTGGAATGATGTTG
R1	5	CAACATCATTCCAGCAAGAA	GAACCGCATACATATCGCA
R2	1	CATGGATTTATCAGGTCGCAA	TACGTTCATTTTACCGCAGAG
R2	1	CTCTGCGGTAAAATGAACGTA	TTGCGACCTGATAAATCCATG
R2	2	CATGGATTTATCAGGTCGCAA	TATGTTCATTTTACCGCAGAG
R2	2	CTCTGCGGTAAAATGAACATA	TTGCGACCTGATAAATCCATG
R2	3	CATGGATTTATCATGTCGCAA	TACGTTCATTTTACCGCAGAG
R2	3	CTCTGCGGTAAAATGAACGTA	TTGCGACATGATAAATCCATG
R2	4	CATGGATTTATCAGGTCGCAA	TACGTTCATTTTACCGCGGAG
R2	4	CTCCGCGGTAAAATGAACGTA	TTGCGACCTGATAAATCCATG
R3	1	GCTGTTGAAACGTGGATGTA	AATGTCTCATGGGGTATTGATGA
R3	1	TCATCAATACCCCATGAGACATT	TACATCCACGTTTCAACAGC
R3	2	GCTGTTGAAACGTGGATGTA	AATGTCTCGTGGGGTATTGATGA
R3	2	TCATCAATACCCCACGAGACATT	TACATCCACGTTTCAACAGC
R3	3	GCTGTTGAAACGTGGATGTA	AATGTCTCATGGGGGATTGATGA
R3	3	TCATCAATCCCCCATGAGACATT	TACATCCACGTTTCAACAGC
R4	1	CGCAGAAATGACTGATGGA	TTCTTGCTGGAATGATGTGG
R4	1	CCACATCATTCCAGCAAGAA	TCCATCAGTCATTTCTGCG
R4	2	CGCAGAAATGACTGAAGGA	TTCTTGCTGGAATGATGTGG
R4	2	CCACATCATTCCAGCAAGAA	TCCTTCAGTCATTTCTGCG
K-12	1	TCAATACGATCTTTCGCTTTACG	AACTGTAAATCCCGCAGATGC
K-12	1	GCATCTGCGGGATTTACAGTT	CGTAAAGCGAAAGATCGTATTGA
K-12	2	CTTACTCTATGTAAGCATCTGCG	CAGCGTAAAGCGAAAGATCG
K-12	2	CGATCTTTCGCTTTACGCTG	CGCAGATGCTTACATAGAGTAAG

## Sheet: S15. Non-standard LPS cores
Table S15. E. coli strains with non-standard LPS outer core genes
GenBank Acession No.	LPS core type	Strain description	Submitter
GCA_014117345.2	K-12 outer core type with waaK from R2	Escherichia coli O127:H6 strain E2348/69	University of Maryland, Baltimore
GCA_900149915.1	K-12 outer core type with waaK from R2	Escherichia coli O127:H6	CNB/CSIC
GCA_013894035.1	K-12 outer core type with waaK from R2	Escherichia isolate RHB17-C17 cultured from Pig faeces sample	The REHAB Consortium
GCA_000026545.1	K-12 outer core type with waaK from R2	Sample from Escherichia coli O127:H6 str. E2348/69	Sanger Institute
GCA_013817505.1	K-12 outer core type with waaK from R2	Escherichia isolate RHB34-C24 cultured from Pig faeces sample	The REHAB Consortium
GCA_013894235.1	K-12 outer core type with waaK from R2	Escherichia isolate RHB17-C14 cultured from Pig faeces sample	The REHAB Consortium
GCA_900149875.1	K-12 outer core type with waaK from R2	Escherichia coli O127:H6 isolate EPEC1 - Artificial mutant EPEC1	CNB/CSIC
GCA_013786185.1	K-12 outer core type with waaK from R2	Escherichia isolate RHBSTW-00300 cultured from WTP upstream sample	The REHAB Consortium
GCA_036870985.1	K-12 outer core type with waaK from R2 with yhhI transposase	L1PEag1	Technical University of the North, Ibarra Ecuador
GCA_012711215.2	K-12 outer core type with waaK from R2 with yhhI transposase	2013C-3244	CDC
GCA_013122565.1	R2 core type with waaK replaced with waaU from K-12	Microbe sample from Escherichia coli	Quadram Institute Biosciences
GCA_904863165.1	R2 outer core with duplicated waaK and waaQ	Escherichia coli str. MSB1_3C	Monash University
GCA_018986795.1	K-12 outer core with duplicated waaS genes and a short peptide gene sequence between waaA and waaQ	E. coli strain CFIAFB20140388 (O158:H23)	Health Canada
GCA_013892175.1	K-12 outer core with a short peptide gene sequence between waaA and waaQ	Escherichia isolate RHB19-C10 cultured from Sheep faeces sample	The REHAB Consortium

## Sheet: S16. K-12 nt sequences
Tables S16. Nucleotide sequences of K-12 LPS outer core genes targeted by PCR
Accession ID	waaU	waaY
GCA_000285655.3	ATGCGTTTAGGAACTTTTCACAAAAAGAAAAGATTTTATATAAACAAAATAAAAATTAATTTCCTTTCTTTTTTATTTCGTAAAAAAATAAATAATCAAATTACAGAACCAGCGCAAGTTAATTCATGTCTTATTATTCATGATAATAATAAGCTCGGTGATCTAATTGTATTAAGTTCGATTTATCGTGAACTTTATAGTAAAGGGGTTAAAATAACCATTCTTACAAATAGTAAGGGTGGGGCGTTTCTCTCTAACAATAAAAATATATTTGAGTTCTGTATTAAAGAATCAACCGGTTTCCTTAAAATGCTTACTCTATGTAAGCATCTGCGGGATTTGCAGTTCGATATTGTATTAGACCCCTTTGAAACCATGCCCTCATTTAAGCATAGTTTA…	ATGATTCAGAAGAGCAAGATCAAAGACTTGGTTGTTTTTACCGATGAAGAGAATTCAAAGTACCTCAATGTATTAAATGACTTCTTGTCTTATAATATAAATATCATCAAGGTTTTTCGTTCTATTGATGATACAAAAGTTATGCTTATTGATACCGATTACGGTAAATTGATTCTTAAGGTTTTTTCTCCGAAAGTTAAGCGTAACGAACGTTTCTTTAAGTCTCTGTTAAAAGGTGATTATTACGAACGCCTTTTTGTGCAAACTCAAAAAGTACGAAATGAAGGGTTAAATACACTCAATGATTTTTATTTATTGGCTGAACGGAAAACCTTACGATTTGTCCATACTTATATCATGATCATCGAGTATATTGATGGTATAGAGTTATGTGATATG…
DAAZVR010000001.1	ATGCGTTTAGGAACTTTTCACAAAAAGAAAAGATTTTATATAAACAAAATAAAAATTAATTTCCTTTCTTTTTTATTTCGTAAAAAAATAAATAATCAAATTACAGAACCAGCGCAAGTTAATTCATGTCTTATTATTCATGATAATAATAAGCTCGGTGATCTAATTGTATTAAGTTCGATTTATCGTGAACTTTATAGTAAAGGGGTTAAAATAACCATTCTTACAAATAGTAAGGGTGGGGCGTTTCTCTCTAACAATAAAAATATATTTGAGTTCTGTATTAAAGAATCAACCGGTTTCCTTAAAATGCTTACTCTATGTAAGCATCTGCGGGATTTGCAGTTCGATATTGTATTAGACCCCTTTGAAACCATGCCCTCATTTAAGCATAGTTTA…	ATGATTCAGAAGAGCAAGATCAAAGACTTGGTTGTTTTTACCGATGAAGAGAATTCAAAGTACCTCAATGTATTAAATGACTTCTTGTCTTATAATATAAATATCATCAAGGTTTTTCGTTCTATTGATGATACAAAAGTTATGCTTATTGATACCGATTACGGTAAATTGATTCTTAAGGTTTTTTCTCCGAAAGTTAAGCGTAACGAACGTTTCTTTAAGTCTCTGTTAAAAGGTGATTATTACGAACGCCTTTTTGTGCAAACTCAAAAAGTACGAAATGAAGGGTTAAATACACTCAATGATTTTTATTTATTGGCTGAACGGAAAACCTTACGATTTGTCCATACTTATATCATGATCATCGAGTATATTGATGGTATAGAGTTATGTGATATG…
GCA_904425475.1	ATGCGCTTAGGAACTTTTCACAAAAAGAAAAGATTTTATATAAACAAAATCAAGATTAATTTCCTTTCTTTTTTATTTCGTAATAAAATAAATAATCAAATTACAGATCCAGCACAAGTTAAATCATGCCTTATTATTCATGATAATAATAAACTTGGTGATCTAATTGTATTAAGTTCGATTTATCGTGAACTTTATAGTAAAGGGGTTAAAATAACTCTTCTCACAAATAGAAAGGGTGGGGAATTTCTCTCTAATAATAAAAATATATTTGAGTTCTGTATTAAAGAATCAACCGGTTTTCTTGAAATGCTTACTCTATGTAAGCATCTGCGGGATTTACAGTTCGATATTGTATTAGACCCCTTTGAAACTATGCCCTCATTTAAGCATAGCTTA…	ATGATTCAGAAGAGCAAGATCAAAGACTTGGTTGTTTTTACCGATGAAAACAATTCAAAGTACCTCAATGTATTAAATGACTTCTTGTCTTATAATATAAATATCATCAAGGTTTTTCGTTCTATTGATGATACAAAAGTTATGCTTATTGATACCGATTACGGTAAATTGATTCTTAAGGTTTTTTCTCCGAAAGTTAAGCGTAACGAACGTTTCTTTAAGTCTCTGTTAAAAGGTGATTATTACGAACGCCTTTTTGAGCAAACCCAAAAAGTACGAAATGAAGGGTTAAATACACTCAATGACTTTTATTTATTGGCTGAACGGAAAACCTTACGTTTTGTCCATACTTATATCATGATCATCGAGTATATTGATGGCATAGAGTTGTGTGATATG…
DAAZYU010000001.1	ATGCGTTTAGGAACTTTTCACAAAAAGAAAAGATTTTATATAAACAAAATAAAAATTAATTTCCTTTCTTTTTTATTTCGTAAAAAAATAAATAATCAAATTACAGAACCAGCGCAAGTTAATTCATGTCTTATTATTCATGATAATAATAAGCTCGGTGATCTAATTGTATTAAGTTCGATTTATCGTGAACTTTATAGTAAAGGGGTTAAAATAACCATTCTTACAAATAGTAAGGGTGGGGCGTTTCTCTCTAACAATAAAAATATATTTGAGTTCTGTATTAAAGAATCAACCGGTTTCCTTAAAATGCTTACTCTATGTAAGCATCTGCGGGATTTGCAGTTCGATATTGTATTAGACCCCTTTGAAACCATGCCCTCATTTAAGCATAGTTTA…	ATGATTCAGAAGAGCAAGATCAAAGACTTGGTTGTTTTTACCGATGAAGAGAATTCAAAGTACCTCAATGTATTAAATGACTTCTTGTCTTATAATATAAATATCATCAAGGTTTTTCGTTCTATTGATGATACAAAAGTTATGCTTATTGATACCGATTACGGTAAATTGATTCTTAAGGTTTTTTCTCCGAAAGTTAAGCGTAACGAACGTTTCTTTAAGTCTCTGTTAAAAGGTGATTATTACGAACGCCTTTTTGTGCAAACTCAAAAAGTACGAAATGAAGGGTTAAATACACTCAATGATTTTTATTTATTGGCTGAACGGAAAACCTTACGATTTGTCCATACTTATATCATGATCATCGAGTATATTGATGGTATAGAGTTATGTGATATG…
DAAZYG010000001.1	ATGCGTTTAGGAACTTTTCACAAAAAGAAAAGATTTTATATAAACAAAATAAAAATTAATTTCCTTTCTTTTTTATTTCGTAAAAAAATAAATAATCAAATTACAGAACCAGCGCAAGTTAATTCATGTCTTATTATTCATGATAATAATAAGCTCGGTGATCTAATTGTATTAAGTTCGATTTATCGTGAACTTTATAGTAAAGGGGTTAAAATAACCATTCTTACAAATAGTAAGGGTGGGGCGTTTCTCTCTAACAATAAAAATATATTTGAGTTCTGTATTAAAGAATCAACCGGTTTCCTTAAAATGCTTACTCTATGTAAGCATCTGCGGGATTTGCAGTTCGATATTGTATTAGACCCCTTTGAAACCATGCCCTCATTTAAGCATAGTTTA…	ATGATTCAGAAGAGCAAGATCAAAGACTTGGTTGTTTTTACCGATGAAGAGAATTCAAAGTACCTCAATGTATTAAATGACTTCTTGTCTTATAATATAAATATCATCAAGGTTTTTCGTTCTATTGATGATACAAAAGTTATGCTTATTGATACCGATTACGGTAAATTGATTCTTAAGGTTTTTTCTCCGAAAGTTAAGCGTAACGAACGTTTCTTTAAGTCTCTGTTAAAAGGTGATTATTACGAACGCCTTTTTGTGCAAACTCAAAAAGTACGAAATGAAGGGTTAAATACACTCAATGATTTTTATTTATTGGCTGAACGGAAAACCTTACGATTTGTCCATACTTATATCATGATCATCGAGTATATTGATGGTATAGAGTTATGTGATATG…
DAAZWZ010000001.1	ATGCGTTTAGGAACTTTTCACAAAAAGAAAAGATTTTATATAAACAAAATAAAAATTAATTTCCTTTCTTTTTTATTTCGTAAAAAAATAAATAATCAAATTACAGAACCAGCGCAAGTTAATTCATGTCTTATTATTCATGATAATAATAAGCTCGGTGATCTAATTGTATTAAGTTCGATTTATCGTGAACTTTATAGTAAAGGGGTTAAAATAACCATTCTTACAAATAGTAAGGGTGGGGCGTTTCTCTCTAACAATAAAAATATATTTGAGTTCTGTATTAAAGAATCAACCGGTTTCCTTAAAATGCTTACTCTATGTAAGCATCTGCGGGATTTGCAGTTCGATATTGTATTAGACCCCTTTGAAACCATGCCCTCATTTAAGCATAGTTTA…	ATGATTCAGAAGAGCAAGATCAAAGACTTGGTTGTTTTTACCGATGAAGAGAATTCAAAGTACCTCAATGTATTAAATGACTTCTTGTCTTATAATATAAATATCATCAAGGTTTTTCGTTCTATTGATGATACAAAAGTTATGCTTATTGATACCGATTACGGTAAATTGATTCTTAAGGTTTTTTCTCCGAAAGTTAAGCGTAACGAACGTTTCTTTAAGTCTCTGTTAAAAGGTGATTATTACGAACGCCTTTTTGTGCAAACTCAAAAAGTACGAAATGAAGGGTTAAATACACTCAATGATTTTTATTTATTGGCTGAACGGAAAACCTTACGATTTGTCCATACTTATATCATGATCATCGAGTATATTGATGGTATAGAGTTATGTGATATG…
DAAZXW010000001.1	ATGCGTTTAGGAACTTTTCACAAAAAGAAAAGATTTTATATAAACAAAATAAAAATTAATTTCCTTTCTTTTTTATTTCGTAAAAAAATAAATAATCAAATTACAGAACCAGCGCAAGTTAATTCATGTCTTATTATTCATGATAATAATAAGCTCGGTGATCTAATTGTATTAAGTTCGATTTATCGTGAACTTTATAGTAAAGGGGTTAAAATAACCATTCTTACAAATAGTAAGGGTGGGGCGTTTCTCTCTAACAATAAAAATATATTTGAGTTCTGTATTAAAGAATCAACCGGTTTCCTTAAAATGCTTACTCTATGTAAGCATCTGCGGGATTTGCAGTTCGATATTGTATTAGACCCCTTTGAAACCATGCCCTCATTTAAGCATAGTTTA…	ATGATTCAGAAGAGCAAGATCAAAGACTTGGTTGTTTTTACCGATGAAGAGAATTCAAAGTACCTCAATGTATTAAATGACTTCTTGTCTTATAATATAAATATCATCAAGGTTTTTCGTTCTATTGATGATACAAAAGTTATGCTTATTGATACCGATTACGGTAAATTGATTCTTAAGGTTTTTTCTCCGAAAGTTAAGCGTAACGAACGTTTCTTTAAGTCTCTGTTAAAAGGTGATTATTACGAACGCCTTTTTGTGCAAACTCAAAAAGTACGAAATGAAGGGTTAAATACACTCAATGATTTTTATTTATTGGCTGAACGGAAAACCTTACGATTTGTCCATACTTATATCATGATCATCGAGTATATTGATGGTATAGAGTTATGTGATATG…
DAAZXO010000001.1	ATGCGTTTAGGAACTTTTCACAAAAAGAAAAGATTTTATATAAACAAAATAAAAATTAATTTCCTTTCTTTTTTATTTCGTAAAAAAATAAATAATCAAATTACAGAACCAGCGCAAGTTAATTCATGTCTTATTATTCATGATAATAATAAGCTCGGTGATCTAATTGTATTAAGTTCGATTTATCGTGAACTTTATAGTAAAGGGGTTAAAATAACCATTCTTACAAATAGTAAGGGTGGGGCGTTTCTCTCTAACAATAAAAATATATTTGAGTTCTGTATTAAAGAATCAACCGGTTTCCTTAAAATGCTTACTCTATGTAAGCATCTGCGGGATTTGCAGTTCGATATTGTATTAGACCCCTTTGAAACCATGCCCTCATTTAAGCATAGTTTA…	ATGATTCAGAAGAGCAAGATCAAAGACTTGGTTGTTTTTACCGATGAAGAGAATTCAAAGTACCTCAATGTATTAAATGACTTCTTGTCTTATAATATAAATATCATCAAGGTTTTTCGTTCTATTGATGATACAAAAGTTATGCTTATTGATACCGATTACGGTAAATTGATTCTTAAGGTTTTTTCTCCGAAAGTTAAGCGTAACGAACGTTTCTTTAAGTCTCTGTTAAAAGGTGATTATTACGAACGCCTTTTTGTGCAAACTCAAAAAGTACGAAATGAAGGGTTAAATACACTCAATGATTTTTATTTATTGGCTGAACGGAAAACCTTACGATTTGTCCATACTTATATCATGATCATCGAGTATATTGATGGTATAGAGTTATGTGATATG…
DAAZZJ010000001.1	ATGCGTTTAGGAACTTTTCACAAAAAGAAAAGATTTTATATAAACAAAATAAAAATTAATTTCCTTTCTTTTTTATTTCGTAAAAAAATAAATAATCAAATTACAGAACCAGCGCAAGTTAATTCATGTCTTATTATTCATGATAATAATAAGCTCGGTGATCTAATTGTATTAAGTTCGATTTATCGTGAACTTTATAGTAAAGGGGTTAAAATAACCATTCTTACAAATAGTAAGGGTGGGGCGTTTCTCTCTAACAATAAAAATATATTTGAGTTCTGTATTAAAGAATCAACCGGTTTCCTTAAAATGCTTACTCTATGTAAGCATCTGCGGGATTTGCAGTTCGATATTGTATTAGACCCCTTTGAAACCATGCCCTCATTTAAGCATAGTTTA…	ATGATTCAGAAGAGCAAGATCAAAGACTTGGTTGTTTTTACCGATGAAGAGAATTCAAAGTACCTCAATGTATTAAATGACTTCTTGTCTTATAATATAAATATCATCAAGGTTTTTCGTTCTATTGATGATACAAAAGTTATGCTTATTGATACCGATTACGGTAAATTGATTCTTAAGGTTTTTTCTCCGAAAGTTAAGCGTAACGAACGTTTCTTTAAGTCTCTGTTAAAAGGTGATTATTACGAACGCCTTTTTGTGCAAACTCAAAAAGTACGAAATGAAGGGTTAAATACACTCAATGATTTTTATTTATTGGCTGAACGGAAAACCTTACGATTTGTCCATACTTATATCATGATCATCGAGTATATTGATGGTATAGAGTTATGTGATATG…
DAAZYH010000001.1	ATGCGTTTAGGAACTTTTCACAAAAAGAAAAGATTTTATATAAACAAAATAAAAATTAATTTCCTTTCTTTTTTATTTCGTAAAAAAATAAATAATCAAATTACAGAACCAGCGCAAGTTAATTCATGTCTTATTATTCATGATAATAATAAGCTCGGTGATCTAATTGTATTAAGTTCGATTTATCGTGAACTTTATAGTAAAGGGGTTAAAATAACCATTCTTACAAATAGTAAGGGTGGGGCGTTTCTCTCTAACAATAAAAATATATTTGAGTTCTGTATTAAAGAATCAACCGGTTTCCTTAAAATGCTTACTCTATGTAAGCATCTGCGGGATTTGCAGTTCGATATTGTATTAGACCCCTTTGAAACCATGCCCTCATTTAAGCATAGTTTA…	ATGATTCAGAAGAGCAAGATCAAAGACTTGGTTGTTTTTACCGATGAAGAGAATTCAAAGTACCTCAATGTATTAAATGACTTCTTGTCTTATAATATAAATATCATCAAGGTTTTTCGTTCTATTGATGATACAAAAGTTATGCTTATTGATACCGATTACGGTAAATTGATTCTTAAGGTTTTTTCTCCGAAAGTTAAGCGTAACGAACGTTTCTTTAAGTCTCTGTTAAAAGGTGATTATTACGAACGCCTTTTTGTGCAAACTCAAAAAGTACGAAATGAAGGGTTAAATACACTCAATGATTTTTATTTATTGGCTGAACGGAAAACCTTACGATTTGTCCATACTTATATCATGATCATCGAGTATATTGATGGTATAGAGTTATGTGATATG…
GCA_024917335.1	ATGCGTTTAGGAACTTTTCACAAAAAGAAAAGATTTTATATAAACAAAATAAAAATTAATTTCCTTTCTTTTTTATTTCGTAAAAAAATAAATAATCAAATTACAGAACCAGCGCAAGTTAATTCATGTCTTATTATTCATGATAATAATAAGCTCGGTGATCTAATTGTATTAAGTTCGATTTATCGTGAACTTTATAGTAAAGGGGTTAAAATAACCATTCTTACAAATAGTAAGGGTGGGGCGTTTCTCTCTAACAATAAAAATATATTTGAGTTCTGTATTAAAGAATCAACCGGTTTCCTTAAAATGCTTACTCTATGTAAGCATCTGCGGGATTTGCAGTTCGATATTGTATTAGACCCCTTTGAAACCATGCCCTCATTTAAGCATAGTTTA…	ATGATTCAGAAGAGCAAGATCAAAGACTTGGTTGTTTTTACCGATGAAGAGAATTCAAAGTACCTCAATGTATTAAATGACTTCTTGTCTTATAATATAAATATCATCAAGGTTTTTCGTTCTATTGATGATACAAAAGTTATGCTTATTGATACCGATTACGGTAAATTGATTCTTAAGGTTTTTTCTCCGAAAGTTAAGCGTAACGAACGTTTCTTTAAGTCTCTGTTAAAAGGTGATTATTACGAACGCCTTTTTGTGCAAACTCAAAAAGTACGAAATGAAGGGTTAAATACACTCAATGATTTTTATTTATTGGCTGAACGGAAAACCTTACGATTTGTCCATACTTATATCATGATCATCGAGTATATTGATGGTATAGAGTTATGTGATATG…
GCA_018417715.1	ATGCGCTTAGGAACTTTTCACAAAAAGAAAAGATTTTATATAAACAAAATCAAGATTAATTTCCTTTCTTTTTTATTTCGTAATAAAATAAATAATCAAATTACAGATCCAGCACAAGTTAAATCATGCCTTATTATTCATGATAATAATAAACTTGGTGATCTAATTGTATTAAGTTCGATTTATCGTGAACTTTATAGTAAAGGGGTTAAAATAACTCTTCTCACAAATAGAAAGGGTGGGGAATTTCTCTCTAATAATAAAAATATATTTGAGTTCTGTATTAAAGAATCAACCGGTTTTCTTGAAATGCTTACTCTATGTAAGCATCTGCGGGATTTACAGTTCGATATTGTATTAGACCCCTTTGAAACTATGCCCTCATTTAAGCATAGCTTA…	ATGATTCAGAAGAGCAAGATCAAAGACTTGGTTGTTTTTACCGATGAAAACAATTCAAAGTACCTCAATGTATTAAATGACTTCTTGTCTTATAATATAAATATCATCAAGGTTTTTCGTTCTATTGATGATACAAAAGTTATGCTTATTGATACCGATTACGGTAAATTGATTCTTAAGGTTTTTTCTCCGAAAGTTAAGCGTAACGAACGTTTCTTTAAGTCTCTGTTAAAAGGTGATTATTACGAACGCCTTTTTGAGCAAACCCAAAAAGTACGAAATGAAGGGTTAAATACACTCAATGACTTTTATTTATTGGCTGAACGGAAAACCTTACGTTTTGTCCATACTTATATCATGATCATCGAGTATATTGATGGCATAGAGTTGTGTGATATG…
GCA_000953515.1	ATGCGCTTAGGAACTTTTCACAAAAAGAAAAGATTTTATATAAACAAAATCAAGATTAATTTCCTTTCTTTTTTATTTCGTAATAAAATAAATAATCAAATTACAGATCCAGCACAAGTTAAATCATGCCTTATTATTCATGATAATAATAAACTTGGTGATCTAATTGTATTAAGTTCGATTTATCGTGAACTTTATAGTAAAGGGGTTAAAATAACTCTTCTCACAAATAGAAAGGGTGGGGAATTTCTCTCTAATAATAAAAATATATTTGAGTTCTGTATTAAAGAATCAACCGGTTTTCTTGAAATGCTTACTCTATGTAAGCATCTGCGGGATTTACAGTTCGATATTGTATTAGACCCCTTTGAAACTATGCCCTCATTTAAGCATAGCTTA…	ATGATTCAGAAGAGCAAGATCAAAGACTTGGTTGTTTTTACCGATGAAAACAATTCAAAGTACCTCAATGTATTAAATGACTTCTTGTCTTATAATATAAATATCATCAAGGTTTTTCGTTCTATTGATGATACAAAAGTTATGCTTATTGATACCGATTACGGTAAATTGATTCTTAAGGTTTTTTCTCCGAAAGTTAAGCGTAACGAACGTTTCTTTAAGTCTCTGTTAAAAGGTGATTATTACGAACGCCTTTTTGAGCAAACCCAAAAAGTACGAAATGAAGGGTTAAATACACTCAATGACTTTTATTTATTGGCTGAACGGAAAACCTTACGTTTTGTCCATACTTATATCATGATCATCGAGTATATTGATGGCATAGAGTTGTGTGATATG…
ECOR13 (LYAX00000000.1)	ATGCGCTTAGGAACTTTTCACAAAAAGAAAAGATTTTATATAAACAAAATCAAGATTAAT TTCCTTTCTTTTTTATTTCGTAATAAAATAAATAATCAAATTACAGATCCAGCACAAGTT AAATCATGCCTTATTATTCATGATAATAATAAACTTGGTGATCTAATTGTATTAAGTTCG ATTTATCGTGAACTTTATAGTAAAGGGGTTAAAATAACTCTTCTCACAAATAGAAAGGGT GGGGAATTTCTCTCTAATAATAAAAATATATTTGAGTTCTGTATTAAAGAATCAACCGGT TTTCTTGAAATGCTTACTCTATGTAAGCATCTGCGGGATTTACAGTTCGATATTGTATTA GACCCCTTTGAAACTATGCCCTCATTTAAGCAT…	ATGATTCAGAAGAGCAAGATCAAAGACTTGGTTGTTTTTACCGATGAAAACAATTCAAAG TACCTCAATGTATTAAATGACTTCTTGTCTTATAATATAAATATCATCAAGGTTTTTCGT TCTATTGATGATACAAAAGTTATGCTTATTGATACCGATTACGGTAAATTGATTCTTAAG GTTTTTTCTCCGAAAGTTAAGCGTAACGAACGTTTCTTTAAGTCTCTGTTAAAAGGTGAT TATTACGAACGCCTTTTTGAGCAAACCCAAAAAGTACGAAATGAAGGGTTAAATACACTC AATGACTTTTATTTATTGGCTGAACGGAAAACCTTACGTTTTGTCCATACTTATATCATG ATCATCGAGTATATTGATGGCATAGAGTTGTGT…
ECOR07 (LYBD00000000.1)	ATGCGCTTAGGAACTTTTCACAAAAAGAAAAGATTTTATATAAACAAAATCAAGATTAAT TTCCTTTCTTTTTTATTTCGTAATAAAATAAATAATCAAATTACAGATCCAGCACAAGTT AAATCATGCCTTATTATTCATGATAATAATAAACTTGGTGATCTAATTGTATTAAGTTCG ATTTATCGTGAACTTTATAGTAAAGGGGTTAAAATAACTCTTCTCACAAATAGAAAGGGT GGGGAATTTCTCTCTAATAATAAAAATATATTTGAGTTCTGTATTAAAGAATCAACCGGT TTTCTTGAAATGCTTACTCTATGTAAGCATCTGCGGGATTTACAGTTCGATATTGTATTA GACCCCTTTGAAACTATGCCCTCATTTAAGCAT…	ATGATTCAGAAGAGCAAGATCAAAGACTTGGTTGTTTTTACCGATGAAAACAATTCAAAG TACCTCAATGTATTAAATGACTTCTTGTCTTATAATATAAATATCATCAAGGTTTTTCGT TCTATTGATGATACAAAAGTTATGCTTATTGATACCGATTACGGTAAATTGATTCTTAAG GTTTTTTCTCCGAAAGTTAAGCGTAACGAACGTTTCTTTAAGTCTCTGTTAAAAGGTGAT TATTACGAACGCCTTTTTGAGCAAACCCAAAAAGTACGAAATGAAGGGTTAAATACACTC AATGACTTTTATTTATTGGCTGAACGGAAAACCTTACGTTTTGTCCATACTTATATCATG ATCATCGAGTATATTGATGGCATAGAGTTGTGT…
ECOR03 (LYBH00000000.1)	ATGCGCTTAGGAACTTTTCACAAAAAGAAAAGATTTTATATAAACAAAATCAAGATTAAT TTCCTTTCTTTTTTATTTCGTAATAAAATAAATAATCAAATTACAGATCCAGCACAAGTT AAATCATGCCTTATTATTCATGATAATAATAAACTTGGTGATCTAATTGTATTAAGTTCG ATTTATCGTGAACTTTATAGTAAAGGGGTTAAAATAACTCTTCTCACAAATAGAAAGGGT GGGGAATTTCTCTCTAATAATAAAAATATATTTGAGTTCTGTATTAAAGAATCAACCGGT TTTCTTGAAATGCTTACTCTATGTAAGCATCTGCGGGATTTACAGTTCGATATTGTATTA GACCCCTTTGAAACTATGCCCTCATTTAAGCAT…	ATGATTCAGAAGAGCAAGATCAAAGACTTGGTTGTTTTTACCGATGAAAACAATTCAAAG TACCTCAATGTATTAAATGACTTCTTGTCTTATAATATAAATATCATCAAGGTTTTTCGT TCTATTGATGATACAAAAGTTATGCTTATTGATACCGATTACGGTAAATTGATTCTTAAG GTTTTTTCTCCGAAAGTTAAGCGTAACGAACGTTTCTTTAAGTCTCTGTTAAAAGGTGAT TATTACGAACGCCTTTTTGAGCAAACCCAAAAAGTACGAAATGAAGGGTTAAATACACTC AATGACTTTTATTTATTGGCTGAACGGAAAACCTTACGTTTTGTCCATACTTATATCATG ATCATCGAGTATATTGATGGCATAGAGTTGTGT…
GCA_013898955.1	ATGCGTTTAGGTACTTTTCATAAAAAGAAAAGGTTTTATATAAACAAAATCAAGATTAAT TTTCTTGCTTTTTTATTTCGTAAGAAAATCAATCATCAAGTTACAGAACCAGCGCAAGTT AAATCATGCCTTATCATTCATGATAATAACAAACTCGGTGATTTAATTGTATTAAGTTCG ATTTATCGTGAACTTTACAGTAAAGGGGTTAAAATAACCGTTCTTACAAATAGAAAGGGT GTGGAGTTTCTCTCTAATAATAAAAATATATTTGAGTTCTGTATTAAAGAATCAATGGGT TCCTTTAAAATGCTTAGTCTATGTAAGCATCTGCGGAATTTACAGTTCGATATTGTATTA GACCCCTTTGAGACTATGCCTTCATTTAAGCAT…	ATGATTCAGAAAAATAAGATTAAAGATTTTGTTGTTTTTACTGATGACAACAATTCAAAG TACCTCAATGTATTAAATGACTTTTTATCTTATAATATTAAGATCATCAAAGTGTTTCGT TCTATTGATGATACAAAAGTCATGCTTATTGACACCGATTACGGTAAGTTGGTGCTTAAG GTATTTTCTCCAAAAATTAAACGCAACGAGCGGTTTTTTAAATCTCTATTAAAAGGTGAT TATTACGAACGCCTTTTTGAACAAACCCAAAAAGTGCGAAATGAAGGCTTACATACTCTC AACGATTTTTATTTATTAGCAGAGAGAAAAACCTTACGATTTGTCCATACATATATCATG CTTATCGAGTATATCGATGGCATAGAGTTGTGT…

## Sheet: S17. R1 nt sequences
Table S17. Nucleotide sequences of LPS R1 outer core genes targeted by PCR
Accession ID	waaV	waaW
GCA_021559855.1	ATGAGCAATGATTACCCTTTAGTATCCATAATAATACCGACGTATAATTCATCTGATTACATTACTGAAACTCTAACGAAATTAGAAAAACAAACTTACCCAAATTTTGAAATTGTTATTGTTAATGATGGTTCTAAAGATAACACATCAAGTGTTTTGAGAGAGTATGGGTTAACCCACTCTCGATTAATTATTATCAATAAAGAAAATGGCGGTGTTTCGTCTGCCAGGAATACAGGTATCCGCAAGGCGCAAGGACAGTTTATATGTTTTATGGATGATGATGATGAGATAGATCCTAACTATCTGCTGAAGATGTATTCCAGACAACATGAGACGGGAGGGGATGCGATTTATTGTGGGCTTTATGGCCATCATATAAAAAATGGTGTTACTTAC…	ATGGATTTATTAGCTGAGAGTATTACTGAAGTCGCTGTCTCTGGGGAAATTGCTAACACCGATCGTGTGTTAAATATCGCTTACGGTATTGACCGCAACTTTTTATTTGGTGCGGCAGTATCTATGCAATCAGTTGTTATGCATAACCCGGACCTTGCGGTTAAGTTTCATCTCTTTACTGACTACATTGATGAAGATTATCTACAACGTGTTAATGCTTTTACCAGCAAAAATGCTAACGTTGAAGTAAGAATTTATAAAGTATCCAGTGCCTTTATTGATATCTTCCCCAGCCTGAAACAGTGGTCTTATGCAACATTCTTCCGTTTAGTTGCGTTCCAGTATCTGAGTGAAACTATTGAAAATCTGTTATATATCGATGCTGATGTCATCTGTAAA…
GCA_003020885.1	ATGAGCAATGATTACCCTTTAGTATCCATAATAATACCGACGTATAATTCATCTGATTACATTACTGAAACTCTAACGAAATTAGAAAAACAAACTTACCCAAATTTTGAAATTGTTATTGTTAATGATGGTTCTAAAGATAACACATCAAGTGTTTTGAGAGAGTATGGGTTAACCCACTCTCGATTAATTATTATCAATAAAGAAAATGGCGGTGTTTCGTCTGCCAGGAATACAGGTATCCGCAAGGCGCAAGGACAGTTTATATGTTTTATGGATGATGATGATGAGATAGATCCTAACTATCTGCTGAAGATGTATTCCAGACAACATGAGACGGGAGGGGATGCGATTTATTGTGGGCTTTATGGCCATCATATAAAAAATGGTGTTACTTAC…	ATGGATTTATTAGCTGAGAGTATTACTGAAGTCGCTGTCTCTGGGGAAATTGCTAACACCGATCGTGTGTTAAATATCGCTTACGGTATTGACCGCAACTTTTTATTTGGTGCGGCAGTATCTATGCAATCAGTTGTTATGCATAACCCGGACCTTGCGGTTAAGTTTCATCTCTTTACTGACTACATTGATGAAGATTATCTACAACGTGTTAATGCTTTTACCAGCAAAAATGCTAACGTTGAAGTAAGAATTTATAAAGTATCCAGTGCCTTTATTGATATCTTCCCCAGCCTGAAACAGTGGTCTTATGCAACATTCTTCCGTTTAGTTGCGTTCCAGTATCTGAGTGAAACTATTGAAAATCTGTTATATATCGATGCTGATGTCATATGTAAA…
DADZYB010000001.1	ATGAGCAATGATTACCCTTTAGTATCCATAATAATACCGACGTATAATTCATCTGATTACATTACTGAAACTCTAACGAAATTAGAAAAACAAACTTACCCAAATTTTGAAATTGTTATTGTTAATGATGGTTCTAAAGATAACACATCAAGTGTTTTGAGAGAGTATGGGTTAACCCACTCTCGATTAATTATTATCAATAAAGAAAATGGCGGTGTTTCGTCTGCCAGGAATACAGGTATCCGCAAGGCGCAAGGACAGTTTATATGTTTTATGGATGATGATGATGAGATAGATCCTAACTATCTGCTGAAGATGTATTCCAGACAACATGAGACGGGAGGGGATGCGATTTATTGTGGGCTTTATGGCCATCATATAAAAAATGGTGTTACTTAC…	ATGGATTTATTAGCTGAGAGTATTACTGAAGTCGCTGTCTCTGGGGAAATTGCTAACACCGATCGTGTGTTAAATATCGCTTACGGTATTGACCGCAACTTTTTATTTGGTGCGGCAGTATCTATGCAATCAGTTGTTATGCATAACCCGGACCTTGCGGTTAAGTTTCATCTCTTTACTGACTACATTGATGAAGATTATCTACAACGTGTTAATGCTTTTACCAGCAAAAATGCTAACGTTGAAGTAAGAATTTATAAAGTATCCAGTGCCTTTATTGATATCTTCCCCAGCCTGAAACAGTGGTCTTATGCAACATTCTTCCGTTTAGTTGCGTTCCAGTATCTGAGTGAAACTATTGAAAATCTGTTATATATCGATGCTGATGTCATCTGTAAA…
GCA_002285755.1	ATGAGCAATGATTACCCTTTAGTATCCATAATAATACCGACGTATAATTCATCTGATTACATTACTGAAACTCTAACGAAATTAGAAAAACAAACTTACCCAAATTTTGAAATTGTTATTGTTAATGATGGTTCTAAAGATAACACATCAAGTGTTTTGAGAGAGTATGGGTTAACCCACTCTCGATTAATTATTATCAATAAAGAAAATGGCGGTGTTTCGTCTGCCAGGAATACAGGTATCCGCAAGGCGCAAGGACAGTTTATATGTTTTATGGATGATGATGATGAGATAGATCCTAACTATCTGCTGAAGATGTATTCCAGACAACATGAGACGGGAGGGGATGCGATTTATTGTGGGCTTTATGGCCATCATATAAAAAATGGTGTTACTTAC…	ATGGATTTATTAGCTGAGAGTATTACTGAAGTCGCTGTCTCTGGGGAAATTGCTAACACCGATCGTGTGTTAAATATCGCTTACGGTATTGACCGCAACTTTTTATTTGGTGCGGCAGTATCTATGCAATCAGTTGTTATGCATAACCCGGACCTTGCGGTTAAGTTTCATCTCTTTACTGACTACATTGATGAAGATTATCTACAACGTGTTAATGCTTTTACCAGCAAAAATGCTAACGTTGAAGTAAGAATTTATAAAGTATCCAGTGCCTTTATTGATATCTTCCCCAGCCTGAAACAGTGGTCTTATGCAACATTCTTCCGTTTAGTTGCGTTCCAGTATCTGAGTGAAACTATTGAAAATCTGTTATATATCGATGCTGATGTCATATGTAAA…
GCA_000019385.1	ATGAGCAATGATTACCCTTTAGTATCCATAATAATACCGACGTATAATTCATCTGATTACATTACTGAAACTCTAACGAAATTAGAAAAACAAACTTACCCAAATTTTGAAATTGTTATTGTTAATGATGGTTCTAAAGACAACACATCAAACGTTTTGAGAGAGTATGGGTTAACCCACTCTCGATTAATTATTATCAATAAAGAAAATGGCGGTGTTTCGTCTGCCAGGAATACAGGTATCCGCAAGGCGCAAGGACAGTTTATATGTTTTATGGATGATGATGATGAGATAGATCCTAACTATCTGCTGAAGATGTATTCCAGACAACATGAGACGGGAGGAGATGCCATTTATTGTGGGCTTTATGGCCATCATATAAAAAATGGTGTTACTTAC…	ATGGATTTATTAGCTGAGAGTATTACTGAAGTCGCTGTCTCTGGGGAAATTGCTAACACCGATCGTGTGTTAAATATCGCTTACGGTATTGACCGTAACTTTTTATTTGGTGCGGCAGTATCTATGCAATCAGTTGTTATGCATAACCCGGACCTTGCGGTTAAGTTTCATCTCTTTACCGACTACATTGATGAAGATTATCTACAACGTGTTAATGCTTTTACCAGCAAAAATGCTAACGTTGAAGTAAGAATTTATAAAGTCTCCAATGCCTTTATTGATATCTTCCCCAGCCTGAAACAGTGGTCTTATGCAACATTCTTCCGTTTAGTTGCGTTCCAGTATCTGAGTGAAACTATTGAAAATCTGTTATATATCGATGCTGATGTCATCTGTAAA…
GCA_000184185.1	ATGAGCAATGATTACCCTTTAGTATCCATAATAATACCGACGTATAATTCATCTGATTACATTACTGAAACTCTAACGAAATTAGAAAAACAAACTTACCCAAATTTTGAAATTGTTATTGTTAATGATGGTTCTAAAGATAACACATCAAATGTTTTGAGAGAGTATGTGTTAACCCACTCTCGATTAATTATTATCAATAAAGAAAATGGCGGTGTTTCGTCTGCCAGGAATACAGGTATCCGCAAGGCGCAAGGACAGTTTATATGTTTTATGGATGATGATGATGAGATAGATCCTAACTATCTGCTGAAGATGTATTCCAGACAACATGAGACGGGAGGGGATGCGATTTATTGTGGGCTTTATGGACATCATATAAAAAATGGTGTTACTTAC…	ATGGATTTATTAGCTGAGAGTATTACTGAAGTCGCTGTCTCTGGGGAAATTGCTAACACCGATCGTGTGTTAAATATCGCTTACGGTATTGACCGTAACTTTTTATTTGGTGCGGCAGTATCTATGCAATCAGTTGTTATGCATAACCCGGACCTTGCGGTTAAGTTTCATCTCTTTACCGACTACATTGATGAAGATTATCTACAACGTGTTAATGCTTTTACCAGCAAAAATGCTAACGTTGAAGTAAGAATTTATAAAGTATCCAGTGCCTTTATTGATATCTTCCCCAGCCTGAAACAGTGGTCTTATGCAACATTCTTCCGTTTAGTTGCGTTCCAGTATCTGAGTGAAACTATTGAAAATCTGTTATATATCGATGCTGATGTCATCTGTAAA…
GCA_900186905.1	ATGAGCAATGATTACCCTTTAGTATCCATAATAATACCGACGTATAATTCATCTGATTACATTACTGAAACTCTAACGAAATTAGAAAAACAAACTTACCCAAATTTTGAAATTGTTATTGTTAATGATGGTTCTAAAGATAACACATCAAACGTTTTGAGAGAGTATGGGTTAACCCACTCTCGATTAATTATTATCAATAAAGAAAATGGCGGTGTTTCGTCTGCCAGGAATACAGGTATCCGCAAGGCGCAAGGACAGTTTATATGTTTTATGGATGATGATGATGAGATAGATCCTAACTATCTGCTGAAGATGTATTCCAGACAACATGAGACGGGAGGAGATGCCATTTATTGTGGGCTTTATGGCCATCATATAAAAAATGGTGTTACTTAC…	ATGGATTTATTAGCTGAGAGTATTACTGAAGTCGCTGTCTCTGGGGAAATTGCTAACACCGATCGTGTGTTAAATATCGCTTACGGTATTGACCGTAACTTTTTATTTGGTGCGGCAGTATCTATGCAATCAGTTGTTATGCATAACCCGGACCTTGCGGTTAAGTTTCATCTCTTTACCGACTACATTGATGAAGATTATCTACAACGTGTTAATGCTTTTACCAGCAAAAATGCTAACGTTGAAGTAATAATTTATAAAGTCTCCAATGCCTTTATTGATATCTTCCCCAGCCTGAAACAGTGGTCTTATGCAACATTCTTCCGTTTAGTTGCGTTCCAGTATTTGAGTGAAACTATTGAAAATCTGTTATATATCGATGCTGATGTCATCTGTAAA…
CP053601.1	ATGAGCAATGATTACCCTTTAGTATCCATAATAATACCGACGTATAATTCATCTGATTACATTACTGAAACTCTAACGAAATTAGAAAAACAAACTTACCCAAATTTTGAAATTGTTATTGTTAATGATGGTTCTAAAGATAACACATCAAACGTTTTGAGAGAGTATGGGTTAACCCACTCTCGATTAATTATTATCAATAAAGAAAATGGCGGTGTTTCGTCTGCCAGGAATACAGGTATCCGCAAGGCGCAAGGACAGTTTATATGTTTTATGGATGATGATGATGAGATAGATCCTAACTATCTGCTGAAGATGTATACCAGACAACATGAGACGGGAGGGGATGCGATTTATTGTGGGCTTTATGGCCATTATATAAAAGATGGTGTTACTTAC…	ATGGATTTATTAGCTGAGAGTATTACTGAAATCGCTGTCTCTGGGGAAATTGCTAACACCGATCGTGTGTTAAATATCGCTTACGGTATTGACCGTAACTTTTTATTTGGTGCGGCAGTATCTATGCAATCAGTTGTTATGCATAATCCGGACCTTGCGGTTAAGTTTCATCTCTTTACCGACTACATTGATGAAGATTATCTACAACGTGTTAATGCTTTTACCAGCAAAAATGCTAACGCTGAAGTAAGAATTTATAAAGTCTCCAATGCCTTTATTGATATCTTCCCCAGCCTGAAACAGTGGTCTTATGCAACATTCTTCCGTTTAGTTGCGTTCCAGTATCTGAGTGAAACTATTGAAAATCTGTTATATATCGATGCTGATGTCATCTGTAAA…
DSM13127 (JBMNYY000000000.1)	ATGAGCAATGATTACCCTTTAGTATCCATAATAATACCGACGTATAATTCATCTGATTACATTACTGAAACTCTAACGAAATTAGAAAAACAAACTTACCCAAATTTTGAAATTGTTATTGTTAATGATGGTTCTAAAGATAACACATCAAACGTTTTGAGAGAGTATGGGTTAACCCACTCTCGATTAATTATTATCAATAAAGAAAATGGCGGTGTTTCGTCTGCCAGGAATACAGGTATCCGCAAGGCGCAAGGACAGTTTATATGTTTTATGGATGATGATGATGAGATAGATCCTAACTATCTGCTGAAGATGTATTCCAGACAACATGAGACGGGAGGAGATGCCATTTATTGTGGGCTTTATGGCCATCATATAAAAAATGGTGTTACTTAC…	ATGGATTTATTAGCTGAGAGTATTACTGAAGTCGCTGTCTCTGGGGAAATTGCTAACACCGATCGTGTGTTAAATATCGCTTACGGTATTGACCGTAACTTTTTATTTGGTGCGGCAGTATCTATGCAATCAGTTGTTATGCATAACCCGGACCTTGCGGTTAAGTTTCATCTCTTTACCGACTACATTGATGAAGATTATCTACAACGTGTTAATGCTTTTACCAGCAAAAATGCTAACGTTGAAGTAATAATTTATAAAGTCTCCAATGCCTTTATTGATATCTTCCCCAGCCTGAAACAGTGGTCTTATGCAACATTCTTCCGTTTAGTTGCGTTCCAGTATTTGAGTGAAACTATTGAAAATCTGTTATATATCGATGCTGATGTCATCTGTAAA…
C4741 (JBMNZA000000000.1)	ATGAGCAATGATTACCCTTTAGTATCCATAATAATACCGACGTATAATTCATCTGATTACATTACTGAAACTCTAACGAAATTAGAAAAACAAACTTACCCAAATTTTGAAATTGTTATTGTTAATGATGGTTCTAAAGACAACACATCAAACGTTTTGAGAGAGTATGGGTTAACCCACTCTCGATTAATTATTATCAATAAAGAAAATGGCGGTGTTTCGTCTGCCAGGAATACAGGTATCCGCAAGGCGCAAGGACAGTTTATATGTTTTATGGATGATGATGATGAGATAGATCCTAACTATCTGCTGAAGATGTATTCCAGACAACATGAGACGGGAGGAGATGCCATTTATTGTGGGCTTTATGGCCATCATATAAAAAATGGTGTTACTTAC…	ATGGATTTATTAGCTGAGAGTATTACTGAAGTCGCTGTCTCTGGGGAAATTGCTAACACCGATCGTGTGTTAAATATCGCTTACGGTATTGACCGTAACTTTTTATTTGGTGCGGCAGTATCTATGCAATCAGTTGTTATGCATAACCCGGACCTTGCGGTTAAGTTTCATCTCTTTACCGACTACATTGATGAAGATTATCTACAACGTGTTAATGCTTTTACCAGCAAAAATACTAACGTTGAAGTAAGAATTTATAAAGTCTCCAATGCCTTTATTGATATCTTCCCCAGCCTGAAACAGTGGTCTTATGCAACATTCTTCCGTTTAGTTGCGTTCCAGTATCTGAGTGAAACTATTGAAAATCTGTTATATATCGATGCTGATGTCATCTGTAAA…
ROAR340 (JBMNZB000000000.1)	ATGAGCAATGATTACCCTTTAGTATCCATAATAATACCGACGTATAATTCATCTGATTACATTACTGAAACTCTAACGAAATTAGAAAAACAAACTTACCCAAATTTTGAAATTGTTATTGTTAATGATGGTTCTAAAGATAACACATCAAATGTTTTGAGAGAGTATGGGTTAACCCACTCTCGATTAATTATTATCAATAAAGAAAATGGCGGTGTTTCGTCTGCCAGGAATACAGGTATCCGCAAGGCGCAAGGACAGTTTATATGTTTTATGGATGATGATGATGAGATAGATCCTAACTATCTGCTGAAGATGTATTCCAGACAACATGAGACGGGAGGGGATGCGATTTATTGTGGGCTTTATGGACATTATATAAAAAATGGTGTTACTTAC…	ATGGATTTATTAGCTGAGAGTATTACTGAAGTCGCTGTCTCTGGGGAAATTGCTAACACCGATCGTGTGTTAAATATCGCTTACGGTATTGACCGCAACTTTTTATTTGGTGCGGCAGTATCTATGCAATCAGTTGTTATGCATAACCCGGACCTTGCGGTTAAGTTTCATCTCTTTACTGACTACATTGATGAAGATTATCTACAACGTGTTAATGCTTTTACCAGCAAAAATGCTAACGTTGAAGTAAGAATTTATAAAGTATCCAGTGCCTTTATTGATATCTTCCCCAGCCTGAAACAGTGGTCTTATGCAACATTCTTCCGTTTAGTTGCGTTCCAGTATCTGAGTGAAACTATTGAAAATCTGTTATATATCGATGCTGATGTCATCTGTAAA…
GCA_018173775.1	ATGAGCAATGATTACCCTTTAGTATCCATAATAATACCGACGTATAATTCATCTGATTACATTACTGAAACTCTAACGAAATTAGAAAAACAAACTTACCCAAATTTTGAAATTGTTATTGTTAATGATGGTTCTAAAGATAACACATCAAGTGTTTTGAGAGAGTATGGGTTAACCCACTCTCGATTAATTATTATCAATAAAGAAAATGGCGGTGTTTCGTCTGCCAGGAATACAGGTATCCGCAAGGCGCAAGGACAGTTTATATGTTTTATGGATGATGATGATGAGATAGATCCTAACTATCTGTTGAAGATGTATTCCAGACAACATGAGACGGGAGGGGATGCGATTTATTGTGGGCTTTATGGCCATCATATAAAAAATGGTGTTACTTAC…	ATGGATTTATTAGCTGAGAGTATTACTGAAGTCGCTGTCTCTGGGGAAATTGCTAACACCGATCGTGTGTTAAATATCGCTTACGGTATTGACCGCAACTTTTTATTTGGTGCGGCAGTATCTATGCAATCAGTTGTTATGCATAACCCGGACCTTGCGGTTAAGTTTCATCTCTTTACTGACTACATTGATGAAGATTATCTACAACGTGTTAATGCTTTTACCAGCAAAAATGCTAACGTTGAAGTAAGAATTTATAAAGTATCCAGTGCCTTTATTGATATCTTCCCCAGCCTGAAGCAGTGGTCTTATGCAACATTCTTCCGTTTAGTTGCGTTCCAGTATCTGAGTGAAACTATTGAAAATCTGTTATATATCGATGCTGATGTCATATGTAAA…
GCA_000026345.1	ATGAGCAATGATTACCCTTTAGTGTCCATAATAATACCGACGTATAATTCATCTGATTACATTACTGAAACTCTAACGAA ATTAGAAAAACAAACTTACCCAAATTTTGAAATTGTTATTGTTAATGATGGTTCTAAAGATAACACATCAAATGTTTTGA GAGAGTATGGGTTAACCCACTCTCGATTAATTATTATCAATAAAGAAAATGGCGGCGTTTCGTCTGCCAGGAATACAGGT ATACGCAAGGCGCAAGGACAGTTTATATGTTTTATGGATGATGATGATGAGATAGATCCTAACTATCTGCTGAAGATGTA TTCCAGACAACATGAGACGGGAGTGGATGCGATTTATTGTGGGCTTTATGGACATCATATAAAAAATGGTGTTAC…	ATGGATTTATTAGCTGAGAGTATTACTGAAGTCGCTGTCTCTGGGGAAATTGCTAACACCGATCGTGTGTTAAATATCGC TTACGGTATTGACCGCAACTTTTTATTTGGTGCGGCAGTATCTATGCAATCAGTTGTTATGCATAACCCGGACCTTGCGG TTAAGTTTCATCTCTTTACTGACTACATTGATGAAGATTATCTACAACGTGTTAATGCTTTTACCAGCAAAAATGCTAAC GTTGAAGTAAGAATTTATAAAGTCTCCAGTGCCTTTATTGATATCTTCCCCAGCCTGAAACAGTGGTCTTATGCAACATT CTTCCGTTTAGTTGCGTTCCAGTATCTGAGTGAAACTATTGAAAATCTGTTATATATCGATGCTGATGTCATCTG…
GCA_003019235.1	ATGAGCAATGATTACCCTTTAGTATCCATAATAATACCGACGTATAATTCATCTGATTAC ATTACTGAAACTCTAACGAAATTAGAAAAACAAACTTACCCAAATTTTGAAATTGTTATT GTTAATGATGGTTCTAAAGATAACACATCAAACGTTTTGAGAGAGTATGGGTTAACCCAC TCTCGATTAATTATTATCAATAAAGAAAATGGCGGTGTTTCGTCAGCCAGGAATACAGGT ATCCGCAAGGCGCAAGGACAGTTTATATGTTTTATGGATGATGATGATGAGATAGATCCT AACTATCTGCTGAAGATGTATACCAGACAACATGAGACGGGAGGGGATGCGATTTATTGT GGGCTTTATGGTCATTATATAAAAGATGGTGTT…	ATGGATTTATTAGCTGAGAGTATTACTGAAGTCGCTGTCTCTGGGGAAATTGCTAACACC GATCGTGTGTTAAATATCGCTTACGGTATTGACCGTAACTTTTTATTTGGTGCGGCAGTA TCTATGCAATCAGTTGTTATGCATAACCCGGACCTTGCGGTTAAGTTTCATCTCTTTACC GACTACATTGATGAAGATTATCTACAACGTGTTAATGCTTTTACCAGCAAAAATGCTAAC GTTGAAGTAAGAATTTATAAAGTCTCCAATGCCTTTATTGATATCTTCCCCAGCCTGAAA CAGTGGTCTTATGCAACATTCTTCCGTTTAGTTGCGTTCCAGTATCTGAGTGAAACTATT GAAAATCTGTTATATATCGATGCTGATGTCATC…
GCA_023657915.1	ATGAGCAATGATTACCCTTTAGTATCCATAATAATACCGACGTATAATTCATCTGATTACATTACTGAAACTCTAACGAAATTAGAAAAACAAACTTACCCAAATTTTGAAATTGTTATTGTTAATGATGGTTCTAAAGATAACACATCAAACGTTTTGAGAGAGTATGGGTTAACCCACTCTCGATTAATTATTATCAATAAAGAAAATGGCGGTGTTTCGTCTGCCAGAAATACAGGTATCCGCAAGGCGCAAGGACAGTTTATATGTTTTATGGATGATGATGATGAGATAGATCCTAACTATCTGCTGAAGATGTATACCAGACAACATGAGACGGGAGGGGATGCGATTTATTGTGGGCTTTATGGCCATTATATAAAAGAAGGTGTTACTTAC…	ATGGATTTATTAGCTGAGAGTATTACTGAAGTCGCTGTCTCTGGGGAAATTGCTAACACC GATCGTGTGTTAAATATCGCTTACGGTATTGACCGTAACTTTTTATTTGGTGCGGCAGTA TCTATGCAATCAGTTGTTATGCATAATCCGGACCTTGCGGTTAAGTTTCATCTCTTTACC GACTACATTGATGAAGATTATCTACAACGTGTTAATGCTTTTACCAGCAAAAATGCTAAC GTTGAAGTAAGAATTTATAAAGTCTCCAGTGCCTTTATTGATATCTTCCCCAGCCTGAAA CAGTGGTCTTATGCAACATTCTTCCGTTTAGTTGCGTTCCAGTATCTGAGTGAAACTATT GAAAATCTGTTATATATCGATGCTGATGTCATC…
GCA_021397895.1	ATGAGCAATGATTACCCTTTAGTATCCATAATAATACCGACGTATAATTCATCTGATTACATTACTGAAACTCTAACGAA ATTAGAAAAACAAACTTACCCAAATTTTGAAATTGTTATTGTTAATGATGGTTCTAAAGATAACACATCAAATGTTTTGA GAGAGTATGTGTTAACCCACTCTCGATTAATTATTATCAATAAAGAAAATGGCGGTGTTTCGTCTGCCAGGAATACAGGT ATCCGCAAGGCGCAAGGACAGTTTATATGTTTTATGGATGATGATGATGAGATAGATCCTAACTATCTGCTGAAGATGTA TTCCAGACAACATGAGACGGGAGGGGATGCGATTTATTGTGGGATTTATGGACATCATATAAAAAATGGTGTTAC…	ATGGATTTATTAGCTGAGAGTATTACTGAAGTCGCTGTCTCTGGGGAAATTGCTAACACCGATCGTGTGTTAAATATCGC TTACGGTATTGACCGTAACTTTTTATTTGGTGCGGCAGTATCTATGCAATCAGTTGTTATGCATAACCCGGACCTTGCGG TTAAGTTTCATCTCTTTACCGACTACATTGATGAAGATTATCTACAACGTGTTAATGCTTTTACCAGCAAAAATGCTAAC GTTGAAGTAAGAATTTATAAAGTATCCAGTGCCTTTATTGATATCTTCCCCAGCCTGAAACAGTGGTCTTATGCAACATT CTTCCGCTTAGTTGCGTTCCAGTATCTGAGTGAAACTATTGAAAATCTGTTATATATCGATGCTGATGTCATCTG…
GCA_032361125.1	ATGAGCAATGATTACCCTTTAATATCCATAATAATACCGACGTATAATTCATCTGATTAC ATTACTGAAACTCTAACGAAATTAGAAAAACAAACTTACCCAAATTTTGAAATTGTTATT GTTAATGATGGTTCTAAAGATAACACATCAAACGTTTTGAGAGAGTATGGGTTAACCCAC TCTCGATTAATTATTATCAATAAAGAAAATGGCGGTGTTTCGTCTGCCAGGAATACAGGT ATCCGCAAGGCGCAAGGACAGTTTATATGTTTTATGGATGATGATGATGAGATAGATCCT AACTATCTGCTGAAGATGTATACCAGACAACATGAGACGGGAGGGGATGCGATTTATTGT GGGCTTTATGGCCATTATATAAAAGATGGTGTT…	ATGGATTTATTAGCTGAGAGTATTACTGAAGTCGCTGTCTCTGGGGAAATTGCTAACACC GATCGTGTGTTAAATATCGCTTACGGTATTGACCGTAACTTTTTATTTGGTGCGGCAGTA TCTATGCAATCAGTTGTTATGCATAACCCGGACCTTGCGGTTAAGTTTCATCTCTTTACC GACTACATTGATGAATATTATCTACAACGTGTTAATGCTTTTACCAGCAAAAATGCTAAC GTTGAAGTAATAATTTATAAAGTCTCCAATGCCTTTATTGATATCTTCCCCAGCCTGAAA CAGTGGTCTTATGCAACATTCTTTCGTTTAGTTGCGTTCCAGTATTTGAGTGAAACTATT GAAAATCTGTTATATATCGATGCTGATGTCATC…
GCA_012934785.1	ATGAGCAATGATTACCCTTTAGTATCCATAATAATACCGACGTATAATTCATCTGATTACATTACTGAAACTCTAACGAA ATTAGAAAAAACAAACTTACCCAAATTTTGAAATTGTTATTGTTAATGATGGTTCTAAAGATAACACATCAAATGTTTTG AGAGAGTATGGGTTAACCCGCTCTCGATTAATTATTCTCAATAAAGAAAATGGCGGTGTTTCGTCTGCCGGGAATACAGG TATCCGCAAGGCGCAAGGACAGTTTATATGTTTTATGGATGATGATGATGAGATAGATCCTAACTATCTGCTGAAGATGT ATTCCAGACAACATGAGACGGGGGGATGCGATTTATTGTGGGCTTTATGGCCATCATATAAAAAAAATGGTGTTA…	ATGGATTTATTAGCTGAGAGTATTACTGAAGTCGCTGTCTCTGGGGAAATTGCTAACACCGATCGTGTGTTAAATATCGC TTACGGTATTGACCGCAACTTTTTTATTTGGTGCGGCAGTATCTATGCAATCAGTTGTTATGCATAACCCGGACCTTGCG GTTAAGTTTCATCTCTTTACTGACTACATTGATGAAGATTATCTACAACGTGTTAATGCTTTTACCAGCAAAAAATGCTA ACGTTGAAGTAAGAATTTATAAAGTATCCAGTGCCTTTATTGATATCTTCCCCAGCCTGAAACAGTGGTCTTATGCAACA TTCTTCCGTTTAGTTGCGTTCCAGTATCTGAGTGAAACTATTGAAAATCTGTTATATATCGATGCTGATGTCATC…
GCA_016026375.1	ATGAGCAATGATTACCCTTTAGTATCCATAATAATACCGACGTATAATTCATCTGATTACATTACTGAAACTCTAACGAA ATTAGAAAAACAAACTTACCCAAATTTTGAAATTGTTATTGTTAATGATGGTTCTAAAGATAACACATCAAACGTTTTGA GAGAGTATGGGTTAACCCACTCTCGATTAATTATTATCAATAAAGAAAATGGCGGTGTTTCGTCTGCCAGGAATACAGGT ATCCGCAAGGCGCAAGGACAGTTTATATGTTTTATGGATGATGATGATGAGATAGATCCTAACTATCTGCTGAAGATGTA TACCAGACAACATGAGACGGGAGGGGATGCGATTTATTGTGGGCTTTATGGCCATTATATAAAAGATGGTGTTAC…	ATGGATTTATTAGCTGAGAGTATTACTGAAGTCGCTGTCTCTGGGGAAATTGCTAACACCGATCGTGTGTTAAATATCGC TTACGGTATTGACCGTAACTTTTTATTTGGTGCGGCAGTATCTATGCAATCAGTTGTTATGCATAACCCGGACCTTGCGG TTAAGTTTCATCTCTTTACCGACTACATTGATGAATATTATCTACAACGTGTTAATGCTTTTACCAGCAAAAATGCTAAC GTTGAAGTAATAATTTATAAAGTCTCCAATGCCTTTATTGATATCTTCCCCAGCCTGAAACAGTGGTCTTATGCAACATT CTTTCGTTTAGTTGCGTTCCAGTATTTGAGTGAAACTATTGAAAATCTGTTATATATCGATGCTGATGTCATCTG…
GCA_025244805.1	ATGAGCAATGATTACCCTTTAGTATCCATAATAATACCGACGTATAATTCATCTGATTAC ATTACTGAAACTCTAACGAAATTAGAAAAACAAACTTACCCAAATTTTGAAATTGTTATT GTTAATGATGGTTCTAAAGATAACACATCAAGTGTTTTGAGAGAATATGGGTTAACCCAC TCTCGATTAATTATTATCAATAAAGAAAATGGCGGTGTTTCGTCTGCCAGGAATACAGGT ATCCGCAAGGCGCAAGGACAGTTTATATGTTTTATGGATGATGATGATGAGATAGATCCT AACTATCTGCTGAAGATGTATTCCAGACAACATGAGACGGGAGGGGATGCGATTTATTGT GGGCTTTATGGCCATCATATAAAAAATGGTGTT…	ATGGATTTATTAGCTGAGAGTATTACTGAAGTCGCTGTCTCTGGGGAAATTGCTAACACC GATCGTGTGTTAAATATCGCTTACGGTATTGACCGCAACTTTTTATTTGGTGCGGCAGTA TCTATGCAATCAGTTGTTATGCATAACCCGGACCTTGCGGTTAAGTTTCATCTCTTTACT GACTACATTGATGAAGATTATCTACAACGTGTTAATGCTTTTACCAGCAAAAATGCTAAC GTTGAAGTAAGAATTTATAAAGTATCCAGTGCCTTTATTGATATCTTCCCCAGCCTGAAA CAGTGGTCTTATGCAACATTCTTCCGTTTAGTTGCGTTCCAGTATCTGAGTGAAACTATT GAAAATCTGTTATATATCGATGCTGATGTCATC…
GCA_900636195.1	ATGAGCAATGATTACCCTTTAGTATCCATAATAATACCGACGTATAATTCATCTGATTACATTACTGAAACTCTAACGAA ATTAGAAAAACAAACTTACCCAAATTTTGAAATTGTTATTGTTAATGATGGTTCTAAAGACAACACATCAAACGTTTTGA GAGAGTATGGGTTAACCCACTCTCGATTAATTATTATCAATAAAGAAAATGGCGGTGTTTCGTCTGCCAGGAATACAGGT ATCCGCAAGGCGCAAGGACAGTTTATATGTTTTATGGATGATGATGATGAGATAGATCCTAACTATCTGCTGAAGATGTA TTCCAGACAGCATGAGACGGGAGGAGATGCCATTTATTGTGGGCTTTATGGCCATCATATAAAAAATGGTGTTAC…	ATGGATTTATTAGCTGAGAGTATTACTGAAGTCGCTGTCTCTGGGGAAATTGCTAACACCGATCGTGTGTTAAATATCGC TTACGGTATTGACCGTAACTTTTTATTTGGTGCGGCAGTATCTATGCAATCAGTTGTTATGCATAACCCGGACCTTGCGG TTAAGTTTCATCTCTTTACCGACTACATTGATGAAGATTATCTACAACGTGTTAATGCTTTTACCAGCAAAAATGCTAAC GTTGAAGTAAGAATTTATAAAGTCTCCAATGCCTTTATTGATATCTTCCCCAGCCTGAAACAGTGGTCTTATGCAACATT CTTCCGTTTAGTTGCGTTCCAGTATCTGAGTGAAACTATTGAAAATCTGTTATATATCGATGCTGATGTCATCTG…
ECOR64 (JBMNZB000000000.1)	ATGAGCAATGATTACCCTTTAGTATCCATAATAATACCGACGTATAATTCATCTGATTAC ATTACTGAAACTCTAACGAAATTAGAAAAACAAACTTACCCAAATTTTGAAATTGTTATT GTTAATGATGGTTCTAAAGATAACACATCAAGTGTTTTGAGAGAATATGGGTTAACCCAC TCTCGATTAATTATTATCAATAAAGAAAATGGCGGTGTTTCGTCTGCCAGGAATACAGGT ATCCGCAAGGCGCAAGGACAGTTTATATGTTTTATGGATGATGATGATGAGATAGATCCT AACTATCTGCTGAAGATGTATTCCAGACAACATGAGACGGGAGGGGATGCGATTTATTGT GGGCTTTATGGCCATCATATAAAAAATGGTGTT…	ATGGATTTATTAGCTGAGAGTATTACTGAAGTCGCTGTCTCTGGGGAAATTGCTAACACC GATCGTGTGTTAAATATCGCTTACGGTATTGACCGCAACTTTTTATTTGGTGCGGCAGTA TCTATGCAATCAGTTGTTATGCATAACCCGGACCTTGCGGTTAAGTTTCATCTCTTTACT GACTACATTGATGAAGATTATCTACAACGTGTTAATGCTTTTACCAGCAAAAATGCTAAC GTTGAAGTAAGAATTTATAAAGTATCCAGTGCCTTTATTGATATCTTCCCCAGCCTGAAA CAGTGGTCTTATGCAACATTCTTCCGTTTAGTTGCGTTCCAGTATCTGAGTGAAACTATT GAAAATCTGTTATATATCGATGCTGATGTCATC…
GCA_024585965.1	ATGAGCAATGATTACTCTTTAGTATCCATAATAATACCGACGTATAATTCATCTGATTACATTACTGAAACTCTAACGAAATTAGAAAAACAAACTTACCCAAATTTTGAAATTGTTATTGTTAATGATGGTTCTAAAGACAACACATCAAACGTTTTGAGAGAGTATGGGTTAACCCACTCTCGATTAATTATTATCAATAAAGAAAATGGCGGTGTTTCGTCTGCCAGGAATACAGGTATCCGCAAGGCGCAAGGACAGTTTATATGTTTTATGGATGATGATGATGAGATAGATCCTAACTATCTGCTGAAGATGTATTCCAGACAACATGAGACGGGAGGAGATGCCATTTATTGTGGGCTTTATGGCCATCATATAAAAAATGGTGTTACTTAC…	ATGGATTTATTAGCTGAGAGTATTACTGAAGTCGCTGTCTCTGGGGAAATTGCTAACACCGATCGTGTGTTAAATATCGCTTACGGTATTGACCGTAACTTTTTATTTGGTGCGGCAGTATCTATGCAATCAGTTGTTATGCATAACCCGGACCTTGCGGTTAAGTTTCATCTCTTTACCGACTACATTGATGAAGATTATCTACAACGTGTTAATGCTTTTACCAGCAAAAATGCTAACGTTGAAGTAAGAATTTATAAAGTCTCCAATGCCTTTATTGATATCTTCCCCAGCCTGAAACAGTGGTCTTATGCAACATTCTTCCGTTTAGTTGCGTTCCAGTATCTGAGTGAAACTATTGAAAATCTGTTATATATCGATGCTGATGTCATCTGTAAA…

## Sheet: S18. R2 nt sequences
Table S18. Nucleotide sequences of LPS R2 outer core genes targeted by PCR
Accession ID	waaK	waaZ
ECOR25 (LYAL00000000.1)	ATGATTAAAAAAATAATATTTACCGTCACACCAATATTTTCTATACCGCCAAAAGGAGCT GCAGCGGTTGAAACATGGATTTATCAGGTCGCAAAAAGACTTTCGATTCCAGTAACTATC GCCTGTATTCGAAACGAAGGTTACCCAACCTACACAAAAGTAAATGATCACTGTGATATT CACTACATTGGTTTTAGTCGAGTCTATAAACGACTTTTCCAAAAGTGGACTCGACTTGAT CCTGTGCCATATTCTCAGCGTATTTTAAATACCCAACCTAAAAACACTGATCCGAAAGAC TCTGTTATTGTTATCCACAATAGCATGAAGCTGTATAAACAGATTCGTAGCAGAAGCCCT CACGCGCAGCTAGTTATGCATCTTCATAATGCT…	ATGAAGAATATTAGATACATTGACAAAAAAGATGTTGAAAACCTGATAGAAAGTAAAACG TCTGATGATGTTATTATTTTTCTTTCCGGCCCCACATCGCAAAAAACACCATTGTCAGTG CTGCAGACAAGGGATGTTATTGCTGTCAATGGTTCTGCACAATATCTATTAAGTCATAAT ATTATTCCCTATATTTATGTACTTACCGATGTTCGCTTTTTACATCAACGGCGTGATGAT TTTTATAAATTTAGCCAGAGAAGTCGTTATACCATCGTAAATGTTGACGTTTATGAACAT GCTTCTGAAGAAGATAAGCGGTACATCCTTCAAAACTGCCTGGTACTACGTTCATTTTAC CGCAGAGAAAAAGGTGGATTGATCAAGAAGATC…
ECOR31 (LYAF00000000.1)	ATGATTAAAAAAATAATATTTACCGTCACACCAATATTTTCTATACCGCCAAAAGGAGCT GCAGCGGTTGAAACATGGATTTATCAGGTCGCAAAAAGACTTTCGATTCCAGTAACTATC GCCTGTATTCGAAACGAAGGTTACCCAACCTACACAAAAGTAAATGATCACTGTGATATT CACTACATTGGTTTTAGTCGAGTCTATAAACGACTTTTCCAAAAGTGGACTCGACTTGAT CCTGTGCCATATTCTCAGCGTATTTTAAATACCCAACCTAAAAACACTGATCCGAAAGAC TCTGTTATTGTTATCCACAATAGCATGAAGCTGTATAAACAGATTCGTAGCAGAAGCCCT CACGCGCAGCTAGTTATGCATCTTCATAATGCT…	ATGAAGAATATTAGATACATTGACAAAAAAGATGTTGAAAACCTGATAGAAAGTAAAACG TCTGATGATGTTATTATTTTTCTTTCCGGCCCCACATCGCAAAAAACACCATTGTCAGTG CTGCAGACAAGGGATGTTATTGCTGTCAATGGTTCTGCACAATATCTATTAAGTCATAAT ATTATTCCCTATATTTATGTACTTACCGATGTTCGCTTTTTACATCAACGGCGTGATGAT TTTTATAAATTTAGCCAGAGAAGTCGTTATACCATCGTAAATGTTGACGTTTATGAACAT GCTTCTGAAGAAGATAAGCGGTACATCCTTCAAAACTGCCTGGTACTACGTTCATTTTAC CGCAGAGAAAAAGGTGGATTGATCAAGAAGATC…
GCA_018499845.2	ATGATTAAAAAAATAATATTTACCGTCACACCAATATTTTCTATACCGCCAAAAGGAGCTGCAGCGGTTGAAACATGGAT TTATCAGGTCGCAAAAAGACTTTCGATTCCAGTAACTATCGCCTGTATTCGAAACGAAGGTTACCCAACCTACACAAAAG TAAATGATCACTGTGATATTCACTACATTGGTTTTAGTCGAGTCTATAAACGACTTTTCCAAAAGTGGACTCGACTTGAT CCTGTGCCATATTCTCAGCGTATTTTAAATACCCAACCTAAAAACACTGATCCGAAAGACTCTGTTATTGTTATCCACAA TAGCATGAAGCTGTATAAACAGATTCGTAGCAGAAGCCCTCACGCGCAGCTAGTTATGCATCTTCATAATGCTTT…	ATGAAGAATATTAGATACATTGACAAAAAAGATGTTGAAAACCTGATAGAAAGTAAAACGTCTGATGATGTTATTATTTT TCTTTCCGGCCCCACATCGCAAAAAACACCATTGTCAGTGCTGCAGACAAGGGATGTTATTGCTGTCAATGGTTCTGCAC AATATCTATTAAGTCATAATATTATTCCCTATATTTATGTACTTACCGATGTTCGCTTTTTACATCAACGGCGTGATGAT TTTTATAAATTTAGCCAGAGAAGTCGTTATACCATCGTAAATGTTGACGTTTATGAACATGCTTCTGAAGAAGATAAGCG GTACATCCTTCAAAACTTCCTGGTACTACGTTCATTTTACCGCAGAGAAAAAGGTGGATTGATCAAGAAGATCAA…
GCA_018499805.2	ATGATTAAAAAAATAATATTTACCGTCACACCAATATTTTCTATACCGCCAAAAGGAGCT GCAGCGGTTGAAACATGGATTTATCAGGTCGCAAAAAGACTTTCGATTCCAGTAACTATC GCCTGTATTCGAAACGAAGGTTACCCAACCTACACAAAAGTAAATGATCACTGTGATATT CACTACATTGGTTTTAGTCGAGTCTATAAACGACTTTTCCAAAAGTGGACTCGACTTGAT CCTGTGCCATATTCTCAGCGTATTTTAAATACCCAACCTAAAAACACTGATCCGAAAGAC TCTGTTATTGTTATCCACAATAGCATGAAGCTGTATAAACAGATTCGTAGCAGAAGCCCT CACGCGCAGCTAGTTATGCATCTTCATAATGCT…	ATGAAGAATATTAGATACATTGACAAAAAAGATGTTGAAAACCTGATAGAAAGTAAAACG TCTGATGATGTTATTATTTTTCTTTCCGGCCCCACATCGCAAAAAACACCATTGTCAGTG CTGCAGACAAGGGATGTTATTGCTGTCAATGGTTCTGCACAATATCTATTAAGTCATAAT ATTATTCCCTATATTTATGTACTTACCGATGTTCGCTTTTTACATCAACGGCGTGATGAT TTTTATAAATTTAGCCAGAGAAGTCGTTATACCATCGTAAATGTTGACGTTTATGAACAT GCTTCTGAAGAAGATAAGCGGTACATCCTTCAAAACTTCCTGGTACTACGTTCATTTTAC CGCAGAGAAAAAGGTGGATTGATCAAGAAGATC…
ECOR11 (LYAZ00000000.1)	ATGATAAAAAAAATAATATTTACCGTCACACCAATATTTTCTATACCGCCAAAAGGAGCT GCAGCGGTTGAAACATGGATTTATCAGGTCGCAAAAAGACTTTCGATTCCAGTAACTATC GCCTGTATTCGAAACGAAGGTTACCCAACCTACACAAAAGTAAATGATCACTGTGATATT CACTACATTGGTTTTAGTCGAGTCTATAAACGACTTTTCCAAAAGTGGACTCGACTTGAT CCTGTGCCATATTCTCAGCGTATTTTAAATACCCAACCTAAAAACACTGATCCGAAAGAC TCTGTTATTGTTATCCACAATAGCATGAAGCTGTATAAACAGATTCGTAGCAGAAGCCCT CACGCGCAGCTAGTTATGCATCTTCATAATGCT…	ATGAAGAATATTAGATACATTGACAAAAAAGATGTTGAAAACCTGATAGAAAGTAAAACG TCTGATGATGTTATTATTTTTCTTTCCGGCCCCACATCGCAAAAAACACCATTGTCAGTG CTGCAGACAAGGGATGTTATTGCTGTCAATGGTTCTGCACAATATCTATTAAGTCATAAT ATTATTCCCTATATTTATGTACTTACCGATGTTCGCTTTTTACATCAACGGCGTGATGAT TTTTATAAATTTAGCCAGAGAAGTCGTTATACCATCGTAAATGTTGACGTTTATGAACAT GCTTCTGAAGAAGATAAGCGGTACATCCTTCAAAACTGCCTGGTACTACGTTCATTTTAC CGCAGAGAAAAAGGTGGATTGATCAAGAAGATC…
ROAR375 (JBMNYX000000000.1)	ATGATTAAAAAAATAATATTTACCGTCACACCAATATTTTCTATACCGCCAAAAGGAGCT GCAGCGGTTGAAACATGGATTTATCAGGTCGCAAAAAGACTTTCGATTCCAGTAACTATC GCCTGTATTCGAAACGAAGGTTACCCAACCTACACAAAAGTAAATGATCACTGTGATATT CACTACATTGGTTTTAGTCGAGTCTATAAACGACTTTTCCAAAAGTGGACTCGACTTGAT CCTGTGCCATATTCTCAGCGTATTTTAAATACCCAACCTAAAAACACTGATCCGAAAGAC TCTGTTATTGTTATCCACAATAGCATGAAGCTGTATAAACAGATTCGTAGCAGAAGCCCT CACGCGCAGCTAGTTATGCATCTTCATAATGCT…	ATGAAGAATATTAGATACATTGACAAAAAAGATGTTGAAAACCTGATAGAAAGTAAAACG TCTGATGATGTTATTATTTTTCTTTCCGGCCCCACATCGCAAAAAACACCATTGTCAGTG CTGCAGACAAGGGATGTTATTGCTGTCAATGGTTCTGCACAATATCTATTAAGTCATAAT ATTATTCCCTATATTTATGTACTTACCGATGTTCGCTTTTTACATCAACGGCGTGATGAT TTTTATAAATTTAGCCAGAGAAGTCGTTATACCATCGTAAATGTTGACGTTTATGAACAT GCTTCTGAAGAAGATAAGCGGTACATCCTTCAAAACTGCCTGGTACTACGTTCATTTTAC CGCAGAGAAAAAGGTGGATTGATCAAGAAGATC…
GCA_002787545.1	ATGATTAAAAAAATAATATTTACCGTCACACCAATATTTTCTATACCGCCAAAAGGAGCTGCAGCGGTTG AAACATGGATTTATCAGGTCGCAAAAAGACTTTCGATTCCAGTAACTATCGCCTGTATTCGAAACGAAGG TTACCCAACCTACACAAAAGTAAATGATCACTGTGATATTCACTACATTGGTTTTAGTCGAGTCTATAAA CGACTTTTCCAAAAGTGGACTCGACTTGATCCTGTGCCATATTCTCAGCGTATTTTAAATACCCAACCTA AAAACACTGATCCGAAAGACTCTGTTATTGTTATCCACAATAGCATGAAGCTGTATAAACAGATTCGTAG CAGAAGCCCTCACGCGCAGCTAGTTATGCATCTTCATAATGCTT…	ATGAAGAATATTAGATACATTGACAAAAAAGATGTTGAAAACCTGATAGAAAGTAAAACGTCTGATGATG TTATTATTTTTCTTTCCGGCCCCACATCGCAAAAAACACCATTGTCAGTGCTGCAGACAAGGGATGTTAT TGCTGTCAATGGTTCTGCACAATATCTATTAAGTCATAATATTATTCCCTATATTTATGTACTTACCGAT GTTCGCTTTTTACATCAACGGCGTGATGATTTTTATAAATTTAGCCAGAGAAGTCGTTATACCATCGTAA ATGTTGACGTTTATGAACATGCTTCTGAAGAAGATAAGCGGTACATCCTTCAAAACTGCCTGGTACTACG TTCATTTTACCGCAGAGAAAAAGGTGGATTGATCAAGAAGATCA…
GCA_905330245.2	ATGATTAAAAAAATAATATTTACCGTCACACCAATATTTTCTATACCGCCAAAAGGAGCTGCAGCGGTTG AAACATGGATTTATCAGGTCGCAAAAAGACTTTCGATTCCAGTAACTATCGCCTGTATTCGAAACGAAGG TTACCCAACCTACACAAAAGTAAATGATCACTGTGATATTCACTACATTGGTTTTAGTCGAGTCTATAAA CGACTTTTCCAAAAGTGGACTCGACTTGATCCTGTGCCATATTCTCAGCGTATTTTAAATACCCAACCTA AAAACACTGATCCGAAAGACTCTGTTATTGTTATCCACAATAGCATGAAGCTGTATAAACAGATTCGTAG CAGAAGCCCTCACGCGCAGCTAGTTATGCATCTTCATAATGCTT…	ATGAAGAATATTAGATACATTGACAAAAAAGATGTTGAAAACCTGATAGAAAGTAAAACGTCTGATGATG TTATTATTTTTCTTTCCGGCCCCACATCGCAAAAAACACCATTGTCAGTGCTGCAGACAAGGGATGTTAT TGCTGTCAATGGTTCTGCACAATATCTATTAAGTCATAATATTATTCCCTATATTTATGTACTTACCGAT GTTCGCTTTTTACATCAACGGCGTGATGATTTTTATAAATTTAGCCAGAGAAGTCGTTATACCATCGTAA ATGTTGACGTTTATGAACATGCTTCTGAAGAAGATAAGCGGTACATCCTTCAAAACTGCCTGGTACTACG TTCATTTTACCGCAGAGAAAAAGGTGGATTGATCAAGAAGATCA…

## Sheet: S19. R3 nt sequences
Table S19. Nucleotide sequences of LPS R3 outer core genes targeted by PCR
Accession ID	waaD	waaJ
M1402 (JBMNYZ000000000.1)	ATGGTTGATAAAATAATATTTACGGTTACTCCTATTTTTTCAATTCCTCCTCGCGGAGCGGCTGCTGTTGAAACGTGGATGTATCAGGTTGCTCAGCGTACCAATTTTCCAAATCGTATTGTTTGTATCAAAAATCCAGGATACTCAAATTACACCTTTGTTAATGATAATTGTAGTATTCATAGGGTTGGATTCAGTCGCATATATAAGCGGTTATTTCAAAAATGGACAAGACTTGATCCTCTTCCATATTCACAGAGAATATTGAATATTGCACATGATTTTCCTATAACGAAAGAAAGTGTTATTGTAGTTCATAATAGCATGAAGCTATACACTCAAATTCGTAAGCGAGCTCCTCAGGCAAGAGTGGTTATACATATGCATAATGCATTTGAA…	TTGGATTTTAAACATCTTACTCAATTTAAAGATATAATTGAACTGGACAAGCGCCCCGTTAAACTTGATGAACGGGAAACGTTTAATGTCTCATGGGGTATTGATGAGAACTACCAGGTTGGGGCTGCGATTTCAATTGCTTCAATTCTTGAAAATAATAAACAAAACAAATTTACCTTTCACATAATCGCTGATTACTTAGACAAAGAGTATATTGAATTATTATCACAATTAGCAACGAAGTATCAAACAGTAATTAAATTATATCATATTGATTCTGAGCCATTGAAGGCGCTACCTCAATCAAATATCTGGCCAGTATCTATTTATTATCGTTTGCTTTCATTTGATTATTTTTCTGCGCGATTGGATTCATTATTATATCTTGATGCTGATATC…
GCA_013357345.1	ATGGTTGATAAAATAATATTTACGGTTACTCCTATTTTTTCAATTCCTCCTCGCGGAGCGGCTGCTGTTGAAACGTGGATGTATCAGGTTGCTCAGCGTACCAATTTTCCAAATCGTATTGTTTGTATCAAAAATCCAGGATACTCAAATTACACCTTTGTTAATGATAATTGTAGTATTCATAGGGTTGGATTCAGTCGCATATATAAGCGGTTATTTCAAAAATGGACAAGACTTGATCCTCTTCCATATTCACAGAGAATATTGAATATTGCACATGATTTTCCTATAACGAAAGAAAGTGTTATTGTAGTTCATAATAGCATGAAGCTATACACTCAAATTCGTAAGCGAGCTCCTCAGGCAAGAGTGGTTATACATATGCATAATGCATTTGAA…	TTGGATTTTAAACATCTTACTCAATTTAAAGATATAATTGAACTGGACAAGCGCCCCGTTAAACTTGATGAACGGGAAACGTTTAATGTCTCATGGGGTATTGATGAGAACTACCAGGTTGGGGCTGCGATTTCAATTGCTTCAATTCTTGAAAATAATAAACAAAACAAATTTACCTTTCACATAATCGCTGATTACTTAGACAAAGAGTATATTGAATTATTATCACAATTAGCAACGAAGTATCAAACAGTAATTAAATTATATCATATTGATTCTGAGCCATTGAAGGCGCTACCTCAATCAAATATCTGGCCAGTATCTATTTATTATCGTTTGCTTTCATTTGATTATTTTTCTGCGCGATTGGATTCATTATTATATCTTGATGCTGATATC…
DADZXA010000001.1	ATGGTTGATAAAATAATATTTACAGTTACTCCTATTTTTTCAATTCCTCCCCGCGGAGCGGCCGCTGTTGAAACGTGGATGTATCAGGTTGCTCAGCGTACCAATTTCCCAAATCGCATTGTTTGTATCAAGAATCCAGGATACTCAAATTACACCTTTGTTAATGATAATTGTAGTATTCATAGGGTTGGATTCAGTCGCATATATAAGCGGTTATTTCAAAAATGGACAAGACTTGATCCTCTACCATATTCACAGAGAATATTGAATATTGCCCATGATTTTCCTATAACGAAAGAAAGTATTATTGTAGTTCATAATAGCATGAAGCTATACACTCAAATTCGTAAGCGAGCTCCTCAGGCAAGAGTGGTTATTCATATGCATAATGCATTTGAA…	TTGGATTTTAAACATCTTACTCAATTTAAAGATATAATTGAACTGGACAAGCGCCCCGTTAAACTTGATGAACGGGAAACGTTTAATGTCTCATGGGGTATTGATGAGAACTACCAGGTTGGGGCTGCGATTTCAATTGCTTCAATTCTTGAAAATAATAAACAAAACAAATTTACCTTTCACATAATCGCTGATTACTTAGACAAAGAGTATATTGAATTATTATCACAATTAGCAACGAAGTATCAAACAGTAATTAAATTATATCATATTGATTCTGAGCCATTGAAGGCGCTACCTCAATCAAATATCTGGCCAGTATCTATTTATTATCGTTTGCTTTCATTTGATTATTTTTCTGCGCGATTGGATTCATTATTATATCTTGATGCTGATATC…
ECOR26 (LYAK00000000.1)	ATGGTTGATAAAATAATATTTACGGTTACTCCTATTTTTTCAATTCCTCCTCGCGGAGCGGCTGCTGTTGAAACGTGGATGTATCAGGTTGCTCAGCGTACCAATTTTCCAAATCGTATTGTTTGTATCAAAAATCCAGGATACTCAAATTACACCTTTGTTAATGATAATTGTAGTATTCATAGGGTTGGATTCAGTCGCATATATAAGCGGTTATTTCAAAAATGGACAAGACTTGATCCTCTTCCATATTCACAGAGAATATTGAATATTGCACATGATTTTCCTATAACGAAAGAAAGTGTTATTGTAGTTCATAATAGCATGAAGCTATACACTCAAATTCGTAAGCGAGCTCCTCAGGCAAGAGTGGTTATACATATGCATAATGCATTTGAA…	TTGGATTTTAAACATCTTACTCAATTTAAAGATATAATTGAACTGGACAAGCGCCCCGTTAAACTTGATGAACGGGAAACGTTTAATGTCTCATGGGGTATTGATGAGAACTACCAGGTTGGGGCTGCGATTTCAATTGCTTCAATTCTTGAAAATAATAAACAAAACAAATTTACCTTTCACATAATCGCTGATTACTTAGACAAAGAGTATATTGAATTATTATCACAATTAGCAACGAAGTATCAAACAGTAATTAAATTATATCATATTGATTCTGAGCCATTGAAGGCGCTACCTCAATCAAATATCTGGCCAGTATCTATTTATTATCGTTTGCTTTCATTTGATTATTTTTCTGCGCGATTGGATTCATTATTATATCTTGATGCTGATATC…
ECOR27 (LYAJ00000000.1)	ATGGTTGATAAAATAATATTTACGGTTACTCCTATTTTTTCAATTCCTCCTCGCGGAGCGGCTGCTGTTGAAACGTGGATGTATCAGGTTGCTCAGCGTACCAATTTTCCAAATCGTATTGTTTGTATCAAAAATCCAGGATACTCAAATTACACCTTTGTTAATGATAATTGTAGTATTCATAGGGTTGGATTCAGTCGCATATATAAGCGGTTATTTCAAAAATGGACAAGACTTGATCCTCTTCCATATTCACAGAGAATATTGAATATTGCACATGATTTTCCTATAACGAAAGAAAGTGTTATTGTAGTTCATAATAGCATGAAGCTATACACTCAAATTCGTAAGCGAGCTCCTCAGGCAAGAGTGGTTATACATATGCATAATGCATTTGAA…	TTGGATTTTAAACATCTTACTCAATTTAAAGATATAATTGAACTGGACAAGCGCCCCGTTAAACTTGATGAACGGGAAACGTTTAATGTCTCATGGGGTATTGATGAGAACTACCAGGTTGGGGCTGCGATTTCAATTGCTTCAATTCTTGAAAATAATAAACAAAACAAATTTACCTTTCACATAATCGCTGATTACTTAGACAAAGAGTATATTGAATTATTATCACAATTAGCAACGAAGTATCAAACAGTAATTAAATTATATCATATTGATTCTGAGCCATTGAAGGCGCTACCTCAATCAAATATCTGGCCAGTATCTATTTATTATCGTTTGCTTTCATTTGATTATTTTTCTGCGCGATTGGATTCATTATTATATCTTGATGCTGATATC…
ECOR28 (LYAL00000000.1)	ATGGTTGATAAAATAATATTTACGGTTACTCCTATTTTTTCAATTCCTCCTCGCGGAGCGGCTGCTGTTGAAACGTGGATGTATCAGGTTGCTCAGCGTACCAATTTTCCAAATCGTATTGTTTGTATCAAAAATCCAGGATACTCAAATTACACCTTTGTTAATGATAATTGTAGTATTCATAGGGTTGGATTCAGTCGCATATATAAGCGGTTATTTCAAAAATGGACAAGACTTGATCCTCTTCCATATTCACAGAGAATATTGAATATTGCACATGATTTTCCTATAACGAAAGAAAGTGTTATTGTAGTTCATAATAGCATGAAGCTATACACTCAAATTCGTAAGCGAGCTCCTCAGGCAAGAGTGGTTATACATATGCATAATGCATTTGAA…	TTGGATTTTAAACATCTTACTCAATTTAAAGATATAATTGAACTGGACAAGCGCCCCGTTAAACTTGATGAACGGGAAACGTTTAATGTCTCATGGGGTATTGATGAGAACTACCAGGTTGGGGCTGCGATTTCAATTGCTTCAATTCTTGAAAATAATAAACAAAACAAATTTACCTTTCACATAATCGCTGATTACTTAGACAAAGAGTATATTGAATTATTATCACAATTAGCAACGAAGTATCAAACAGTAATTAAATTATATCATATTGATTCTGAGCCATTGAAGGCGCTACCTCAATCAAATATCTGGCCAGTATCTATTTATTATCGTTTGCTTTCATTTGATTATTTTTCTGCGCGATTGGATTCATTATTATATCTTGATGCTGATATC…
ECOR37 (LYAA00000000.1)	ATGGTTGATAAAATAATATTTACGGTTACTCCTATTTTTTCAATTCCTCCTCGCGGAGCGGCTGCTGTTGAAACGTGGATGTATCAGGTTGCTCAGCGTACCAATTTTCCAAATCGTATTGTTTGTATCAAAAATCCAGGATACTCAAATTACACCTTTGTTAATGATAATTGTAGTATTCATAGGGTTGGATTCAGTCGCATATATAAGCGGTTATTTCAAAAATGGACAAGACTTGATCCTCTTCCATATTCACAGAGAATATTGAATATTGCACATGATTTTCCTATAACGAAAGAAAGTGTTATTGTAGTTCATAATAGCATGAAGCTATACACTCAAATTCGTAAGCGAGCTCCTCAGGCAAGAGTGGTTATACATATGCATAATGCATTTGAA…	TTGGATTTTAAACATCTTACTCAATTTAAAGATATAATTGAACTGGACAAGCGCCCCGTTAAACTTGATGAACGGGAAACGTTTAATGTCTCATGGGGTATTGATGAGAACTACCAGGTTGGGGCTGCGATTTCAATTGCTTCAATTCTTGAAAATAATAAACAAAACAAATTTACCTTTCACATAATCGCTGATTACTTAGACAAAGAGTATATTGAATTATTATCACAATTAGCAACGAAGTATCAAACAGTAATTAAATTATATCATATTGATTCTGAGCCATTGAAGGCGCTACCTCAATCAAATATCTGGCCAGTATCTATTTATTATCGTTTGCTTTCATTTGATTATTTTTCTGCGCGATTGGATTCATTATTATATCTTGATGCTGATATC…
GCA_036507355.1	ATGGTTGATAAAATAATATTTACAGTTACTCCTATTTTTTCAATTCCTCCTCGCGGAGCG GCCGCTGTTGAAACGTGGATGTATCAGGTTGCTCAGCGTACCAATTTCCCAAATCGTATT GTTTGTATCAAGAATCCAGGATACTCAAATTACACCTTTGTTAATGATAATTGTAGTATT CATAGGGTTGGATTCAGTCGCATATATAAGCGGTTATTTCAAAAATGGACAAGACTTGAT CCTCTTCCATATTCACAGAGAATATTGAATATTGCACATGATTTTTCTATAACGAAAGAA AGTGTTATTGTAGTTCATAATAGCATGAAGCTATACACTCAAATTCGTAAGCGAGCTCCT CAGGCAAGAGTGGTTATACATATGCATAATGCA…	TTGGATTTTAAACATCTTACTCAATTTAAAGATATAATTGAACTGGACAAGCGCCCCGTT AAACTTGATGAACGGGAAACGTTTAATGTCTCATGGGGTATTGATGAGAACTACCAGGTT GGGACTGCGATTTCAATTGCTTCAATTCTTGAAAATAATAAACAAAACAAATTTACCTTT CACATAATCGCTGATTACTTAGACAAAGAGTATATTGAATTATTATCACAATTAGCAACG AAGTATCAAACAGTAATTAAATTATATCATATTGATTCTGAGCCATTGAAGGCGTTACCT CAATCAAATATCTGGCCAGTATCTATTTATTATCGTTTGCTTTCATTTGATTATTTTTCT GCGCGATTGGATTCATTATTATATCTTGATGCT…
GCA_018988345.1	ATGGTTGATAAAATAATATTTACAGTTACTCCTATTTTTTCAATTCCTCCTCGCGGAGCGGCCGCTGTTGAAACGTGGAT GTATCAGGTTGCTCAGCGTACCAATTTCCCAAATCGTATTGTTTGTATCAAGAATCCAGGATACTCAAATTACACCTTTG TTAATGATAATTGTAGTATTCATAGGGTTGGATTCAGTCGCATATATAAGCGGTTATTTCAAAAATGGACAAGACTTGAT CCTCTTCCATATTCACAGAGAATATTGAATATTGCCCATGATTTTCCTATAACGAAAGAAAGTGTTATTGTAGTTCATAA TAGCATGAAGCTATACACTCAAATTCGTAAGCGAGCACCTCAGGCAAGAGTGGTTATACATATGCATAATGCATT…	TTGGATTTTAAACATCTTACTCGATTTAAAGATATAATTGAACTGGACAAACGCCCTGTTAAAATTGAAGAACGGGAAAC GTTCAATGTCTCATGGGGTATTGATGAGAACTACCAGATTGGGGCTGCGATTTCAATTGCTTCAATTCTTGAAAATAATA AAGAAAACAACTTCACCTTTCACGTAATCGCTGATTACTTAGACAAAGAGTATATTGAATTATTATCACAATTAGCAACG AAATATCGAACGGTTATTAAATTATATCATATTGATTCTGAGCCACTGAAAGCGTTACCTCAATCAAATATCTGGCCAGT ATCTATTTATTATCGTTTGCTTTCATTTGATTATTTTTCTTCGCGATTAGATTCATTATTATATCTTGATGCTGA…
GCA_012934515.1	ATGGTTGATAAAATAATATTTACAGTTACTCCTATTTTTTCAATTCCTCCTCGCGGAGCGGCCGCTGTTGAAACGTGGAT GTACCAGGTTGCTCAGCGTACCAATTTCCCAAATCGTATTGTTTGTATCAAGAATCCAGGATACTCAAATTATACCTTTG TTAATGATAATTGTAGTATTCATAGGGTTGGATTCAGCCGCATATATAAGCGGTTATTTCAAAAATGGACAAGACTTGAT CCTCTTCCATATTCACAGAGAATATTGAATATTGCACATGATTTTCCTATAACGAAAGAAAGTGTTATTGTAGTTCATAA TAGCATGAAGCTATATTCTCAAATTCGTAAGCGAGCACCTCAGGCAAGAGTGGTTATACATATGCATAATGCATT…	TTGGATTTTAAACATCTTACTCAATTTAAAGATATAATTGAACTGGACAAGCGCCCCGTTAAACTTGATGAACGGGAAAC GTTTAATGTCTCATGGGGTATTGATGAGAATTACCAAGTTGGGGCTGCGATTTCAATTGCTTCAATTCTTGAAAATAATA AGCAAAACAAATTTACCTTTCACATAATCGCTGATTACCTAGACAAAGAGTATATTGAATTATTATCACAATTAGCAACG AAGTATCAAACAGTAATTAAATTATATCATATTGATTCTGAGCCATTGAAGGAGCTACCTCAATCAAATATCTGGCCAGT ATCTATTTATTATCGTTTGCTTTCATTTGATTATTTTTCTGCGCGATTGGATTCATTATTATATCTTGATGCTGA…
GCA_011492885.1	ATGGTTGATAAAATAATATTTACAGTTACTCCTATTTTTTCAATTCCTCCTCGCGGAGCGGCCGCTGTTGAAACGTGGAT GTACCAGGTTGCTCAGCGTACCAATTTCCCAAATCGTATTGTTTGTATCAAGAATCCAGGATACTCAAATTATACCTTTG TTAATGATAATTGTAGTATTCATAGGGTTGGATTCAGCCGCATATATAAGCGGTTATTTCAAAAATGGACAAGACTTGAT CCTCTTCCATATTCACAGAGAATATTGAATATTGCACATGATTTTCCTATAACGAAAGAAAGTGTTATTGTAGTTCATAA TAGCATGAAGCTATATTCTCAAATTCGTAAGCGAGCACCTCAGGCAAGAGTGGTTATACATATGCATAATGCATT…	TTGGATTTTAAACATCTTACTCAATTTAAAGATATAATTGAACTGGACAAGCGCCCCGTTAAACTTGATGAACGGGAAAC GTTTAATGTCTCATGGGGTATTGATGAGAATTACCAAGTTGGGGCTGCGATTTCAATTGCTTCAATTCTTGAAAATAATA AGCAAAACAAATTTACCTTTCACATAATCGCTGATTACCTAGACAAAGAGTATATTGAATTATTATCACAATTAGCAACG AAGTATCAAACAGTAATTAAATTATATCATATTGATTCTGAGCCATTGAAGGAGCTACCTCAATCAAATATCTGGCCAGT ATCTATTTATTATCGTTTGCTTTCATTTGATTATTTTTCTGCGCGATTGGATTCATTATTATATCTTGATGCTGA…
GCA_013887475.1	ATGGTTGATAAAATAATATTTACAGTTACTCCTATTTTTTCAATTCCTCCTCGCGGAGCGGCCGCTGTTGAAACGTGGAT GTATCAGGTTGCTCAGCGTACCAATTTCCCAAATCGTATTGTTTGTATCAAGAATCCAGGATACTCAAATTACACCTTTG TTAATGATAATTGTAGTATTTATAGGGTTGGATTCAGTCGCATATATAAGCGGTTATTTCAAAAATGGACAAGACTTGAT CCTCTTCCATATTCACAGAGAATATTGAATATTGCACATGATTTTCCTATAACGAAAGAAAGTGTTATTGTAGTTCATAA TAGTATGAAGCTATACACTCAAATTCGTAAGCGAGCTCCTCAGGCAAGAGTGGTTATACATATGCATAATGCATT…	TTGGATTTTAAACATCTTACTCAATTTAAAGATATAATTGAACTGGACAAGCGCCCCGTTAAACTTGATGAACGGGAAAC GTTTAATGTCTCATGGGGTATTGATGAGAACTACCAGGTTGGGGCTGCGATTTCAATTGCTTCAATTCTTGAAAATAATA AACAAAACAAATTTACCTTTCACATAATCGCTGATTACTTAGACAAAGATTATATTGAATTATTATCACAATTAGCAACG AAGTATCAAACAGTAATTAAATTATATCATATTGATTCTGAGCCATTGAAGACGCTACCTCAATCAAATATCTGGCCAGT ATCTATTTATTATCGTTTGCTTTCATTTGACTATTTTTCTGCGCGATTGGATTCATTATTATATCTTGATGCTGA…
GCA_013886475.1	ATGGTTGATAAAATAATATTTACAGTTACTCCTATTTTTTCAATTCCTCCTCGCGGAGCGGCCGCTGTTGAAACGTGGAT GTATCAGGTTGCTCAGCGTACCAATTTCCCAAATCGTATTGTTTGTATCAAGAATCCAGGATACTCAAATTACACCTTTG TTAATGATAATTGTAGTATTTATAGGGTTGGATTCAGTCGCATATATAAGCGGTTATTTCAAAAATGGACAAGACTTGAT CCTCTTCCATATTCACAGAGAATATTGAATATTGCACATGATTTTCCTATAACGAAAGAAAGTGTTATTGTAGTTCATAA TAGTATGAAGCTATACACTCAAATTCGTAAGCGAGCTCCTCAGGCAAGAGTGGTTATACATATGCATAATGCATT…	GTTTAATGTCTCATGGGGTATTGATGAGAACTACCAGGTTGGGGCTGCGATTTCAATTGCTTCAATTCTTGAAAATAATA AACAAAACAAATTTACCTTTCACATAATCGCTGATTACTTAGACAAAGATTATATTGAATTATTATCACAATTAGCAACG AAGTATCAAACAGTAATTAAATTATATCATATTGATTCTGAGCCATTGAAGACGCTACCTCAATCAAATATCTGGCCAGT ATCTATTTATTATCGTTTGCTTTCATTTGACTATTTTTCTGCGCGATTGGATTCATTATTATATCTTGATGCTGATATCG TCTGTAAGGGTTCATTGAACGAGTTAATAGCATTAGAGTTTAAAGATGAATATGGGGCTGTGGTAATTGATGTAG…
GCA_009909505.1	ATGGTTGATAAAATAATATTTACAGTTACTCCTATTTTTTCAATTCCTCCTCGCGGAGCGGCCGCTGTTGAAACGTGGAT GTATCAGGTTGCTCAGCGTACCAATTTCCCAAATCGTATTGTTTGTATCAAGAATCCAGGATACTCAAATTATACCTTTG TTAATGATAATTGTAGTATTCATAGGGTTGGATTCAGTCGCATATATAAGCGGTTATTTCAAAAATGGACAAGACTTGAT CCTCTTCCATATTCACAGAGAATATTGAATATTGCACATGATTTTCCTATAACGAAAGAAAGTGTTATTGTAGTTCATAA TAGCATGAAGCTATACGCTCAAATTCGTATGCGAGCTCCTCAGGCAAGAGTGGTTATACATATGCATAATGCATT…	TTGGATTTTAAACATCTTACTCAATTTAAAGATATAATTGAACTGGACAAGCGCCCCGTTAAATTAGATGAACGGGAAAC GTTTAATGTCTCATGGGGTATTGATGAGAACTACCAGGTTGGGACTGCGATTTCAATTGCTTCAATTCTTGAAAATAATA AACAAAACAAATTTACCTTTCACATAATCGCTGATTACTTAGACAAAGATTATATTGAATTATTATCACAATTAGCAACG AAGTATCAAACAGTAATTAAATTATATCATATTGATTCTGAGCCATTGAAGGCGCTACCTCAATCAAATATCTGGCCAGT ATCTATTTATTATCGTTTGCTTTCATTTGATTATTTTTCTGCGCGATTGGATTCATTATTATATCTTGATGCTGA…
GCA_016903535.1	ATGGTTGATAAAATAATATTTACAGTTACTCCTATTTTTTCAATTCCTCCTCGCGGAGCGGCCGCTGTTGAAACGTGGAT GTACCAGGTTGCTCAGCGTACCAATTTCCCAAATCGTATTGTTTGTATCAAGAATCCAGGATACTCAAATTATACCTTTG TTAATGATAATTGTAGTATTCATAGGGTTGGATTCAGCCGCATATATAAGCGGTTATTTCAAAAATGGACAAGACTTGAT CCTCTTCCATATTCACAGAGAATATTGAATATTGCACATGATTTTCCTATAACGAAAGAAAGTGTTATTGTAGTTCATAA TAGCATGAAGCTATATTCTCAAATTCGTAAGCGAGCACCTCAGGCAAGAGTGGTTATACATATGCATAATGCATT…	TTGGATTTTAAACATCTTACTCAATTTAAAGATATAATTGAACTGGACAAGCGCCCCGTTAAACTTGATGAACGGGAAAC GTTTAATGTCTCATGGGGTATTGATGAGAATTACCAAGTTGGGGCTGCGATTTCAATTGCTTCAATTCTTGAAAATAATA AGCAAAACAAATTTACCTTTCACATAATCGCTGATTACCTAGACAAAGAGTATATTGAATTATTATCACAATTAGCAACG AAGTATCAAACAGTAATTAAATTATATCATATTGATTCTGAGCCATTGAAGGAGCTACCTCAATCAAATATCTGGCCAGT ATCTATTTATTATCGTTTGCTTTCATTTGATTATTTTTCTGCGCGATTGGATTCATTATTATATCTTGATGCTGA…
GCA_013806925.1	ATGGTTGATAAAATAATATTTACAGTTACTCCTATTTTTTCAATTCCTCCTCGCGGAGCGGCCGCTGTTGAAACGTGGAT GTATCAGGTTGCTCAGCGTACCAATTTCCCAAATCGTATTGTTTGTATCAAGAATCCAGGATACTCAAATTACACCTTTG TTAATGATAATTGTAGTATTTATAGGGTTGGATTCAGTCGCATATATAAGCGGTTATTTCAAAAATGGACAAGACTTGAT CCTCTTCCATATTCACAGAGAATATTGAATATTGCACATGATTTTCCTATAACGAAAGAAAGTGTTATTGTAGTTCATAA TAGTATGAAGCTATACACTCAAATTCGTAAGCGAGCTCCTCAGGCAAGAGTGGTTATACATATGCATAATGCATT…	TTGGATTTTAAACATCTTACTCAATTTAAAGATATAATTGAACTGGACAAGCGCCCCGTTAAACTTGATGAACGGGAAAC GTTTAATGTCTCATGGGGTATTGATGAGAACTACCAGGTTGGGGCTGCGATTTCAATTGCTTCAATTCTTGAAAATAATA AACAAAACAAATTTACCTTTCACATAATCGCTGATTACTTAGACAAAGATTATATTGAATTATTATCACAATTAGCAACG AAGTATCAAACAGTAATTAAATTATATCATATTGATTCTGAGCCATTGAAGACGCTACCTCAATCAAATATCTGGCCAGT ATCTATTTATTATCGTTTGCTTTCATTTGACTATTTTTCTGCGCGATTGGATTCATTATTATATCTTGATGCTGA…
GCA_006777065.1	ATGGTTGATAAAATAATATTTACGGTTACTCCTATTTTTTCAATTCCTCCTCGCGGAGCGGCTGCTGTTGAAACGTGGAT GTATCAGGTTGCTCAGCGTACCAATTTTCCAAATCGTATTGTTTGTATCAAAAATCCAGGATACTCAAATTACACCTTTG TTAATGATAATTGTAGTATTCATAGGGTTGGATTCAGTCGCATATATAAGCGGTTATTTCAAAAATGGACAAGACTTGAT CCTCTTCCATATTCACAGAGAATATTGAATATTGCACATGATTTTCCTATAACGAAAGAAAGTGTTATTGTAGTTCATAA TAGCATGAAGCTATACACTCAAATTCGTAAGCGAGCTCCTCAGGCAAGAGTGGTTATACATATGCATAATGCATT…	TTGGATTTTAAACATCTTACTCAATTTAAAGATATAATTGAACTGGACAAGCGCCCCGTTAAACTTGATGAACGGGAAAC GTTTAATGTCTCGTGGGGTATTGATGAGAACTACCAGGTTGGGGCTGCGATTTCAATTGCTTCAATTCTTGAAAATAATA AACAAAACAAATTTACCTTTCACATAATCGCTGATTACTTAGACAAAGAGTATATTGAATTATTATCACAATTAGCAACG AAGTATCAAACAGTAATTAAATTATATCATATTGATTCTGAGCCATTGAAGGCGCTACCTCAATCAAATATCTGGCCAGT ATCTATTTATTATCGTTTGCTTTCATTTGATTATTTTTCTGCGCGATTGGATTCATTATTATATCTTGATGCTGA…
GCA_009432635.1	ATGGTTGATAAAATAATATTTACGGTTACTCCTATTTTTTCAATTCCTCCTCGCGGAGCGGCTGCTGTTGAAACGTGGAT GTATCAGGTTGCTCAGCGTACCAATTTTCCAAATCGTATTGTTTGTATCAAAAATCCAGGATACTCAAATTACACCTTTG TTAATGATAATTGTAGTATTCATAGGGTTGGATTCAGTCGCATATATAAGCGGTTATTTCAAAAATGGACAAGACTTGAT CCTCTTCCATATTCACAGAGAATATTGAATATTGCACATGATTTTCCTATAACGAAAGAAAGTGTTATTGTAGTTCATAA TAGCATGAAGCTATACACTCAAATTCGTAAGCGAGCTCCTCAGGCAAGAGTGGTTATACATATGCATAATGCATT…	TTGGATTTTAAACATCTTACTCAATTTAAAGATATAATTGAACTGGACAAGCGCCCCGTTAAACTTGATGAACGGGAAAC GTTTAATGTCTCATGGGGTATTGATGAGAACTACCAGGTTGGGGCTGCGATTTCAATTGCTTCAATTCTTGAAAATAATA AACAAAACAAATTTACCTTTCACATAATCGCTGATTACTTAGACAAAGAGTATATTGAATTATTATCACAATTAGCAACG AAGTATCAAACAGTAATTAAATTATATCATATTGATTCTGAGCCATTGAAGGCGCTACCTCAATCAAATATCTGGCCAGT ATCTATTTATTATCGTTTGCTTTCATTTGATTATTTTTCTGCGCGATTGGATTCATTATTATATCTTGATGCTGA…
GCA_032300135.1	ATGGTTGATAAAATAATATTTACGGTTACTCCTATTTTTTCAATTCCTCCTCGCGGAGCGGCTGCTGTTG AAACGTGGATGTATCAGGTTGCTCAGCGTACCAATTTTCCAAATCGTATTGTTTGTATCAAAAATCCAGG ATACTCAAATTACACCTTTGTTAATGATAATTGTAGTATTCATAGGGTTGGATTCAGTCGCATATATAAG CGGTTATTTCAAAAATGGACAAGACTTGATCCTCTTCCATATTCACAGAGAATATTGAATATTGCACATG ATTTTCCTATAACGAAAGAAAGTGTTATTGTAGTTCATAATAGCATGAAGCTATACACTCAAATTCGTAA GCGAGCTCCTCAGGCAAGAGTGGTTATACATATGCATAATGCAT…	TTGGATTTTAAACATCTTACTCAATTTAAAGATATAATTGAACTGGACAAGCGCCCCGTT AAACTTGATGAACGGGAAACGTTTAATGTCTCGTGGGGTATTGATGAGAACTACCAGGTT GGGGCTGCGATTTCAATTGCTTCAATTCTTGAAAATAATAAACAAAACAAATTTACCTTT CACATAATCGCTGATTACTTAGACAAAGAGTATATTGAATTATTATCACAATTAGCAACG AAGTATCAAACAGTAATTAAATTATATCATATTGATTCTGAGCCATTGAAGGCGCTACCT CAATCAAATATCTGGCCAGTATCTATTTATTATCGTTTGCTTTCATTTGATTATTTTTCT GCGCGATTGGATTCATTATTATATCTTGATGCT…
GCA_026001685.1	ATGGTTGATAAAATAATATTTACGGTTACTCCTATTTTTTCAATTCCTCCTCGCGGAGCGGCTGCTGTTGAAACGTGGATGTATCAGGTTGCTCAGCGTACCAATTTTCCAAATCGTATTGTTTGTATCAAAAATCCAGGATACTCAAATTACACCTTTGTTAATGATAATTGTAGTATTCATAGGGTTGGATTCAGTCGCATATATAAGCGGTTATTTCAAAAATGGACAAGACTTGATCCTCTTCCATATTCACAGAGAATATTGAATATTGCACATGATTTTCCTATAACGAAAGAAAGTGTTATTGTAGTTCATAATAGCATGAAGCTATACACTCAAATTCGTAAGCGAGCTCCTCAGGCAAGAGTGGTTATACATATGCATAATGCATTTGAA…	TTGGATTTTAAACATCTTACTCAATTTAAAGATATAATTGAACTGGACAAGCGCCCCGTTAAACTTGATGAACGGGAAACGTTTAATGTCTCATGGGGGATTGATGAGAACTACCAGGTTGGGGCTGCGATTTCAATTGCTTCAATTCTTGAAAATAATAAACAAAACAAATTTACCTTTCACATAATCGCTGATTACTTAGACAAAGAGTATATTGAATTATTATCACAATTAGCAACGAAGTATCAAACAGTAATTAAATTATATCATATTGATTCTGAGCCATTGAAGGCGCTACCTCAATCAAATATCTGGCCAGTATCTATTTATTATCGTTTGCTTTCATTTGATTATTTTTCTGCGCGATTGGATTCATTATTATATCTTGATGCTGATATC…

## Sheet: S20. R4 nt sequences
Table S20. Nucleotide sequences of LPS R4 outer core genes targeted by PCR
Accession ID	waaX	waaW
GCA_001721525.1	ATGAACTTGCCCATTTATATTGTCTCACTTAAAAGAGATATTGAGCGAAGAAATAAAATAAATGATGTTTTTCATCGATTAAATATTAATTTTGATTTTTTTGATGCCATAGATGCTAAAGACCCTCAAAATAAAGAAATTATTGATAAAATGAGATTAAGTGGTGTCGGCGCAGAAATGACTGATGGAGAAATTGCTTGTACATTAAGTCATCAACTTATATATCAGGATATGATAGATAAAAATATAGAATGGGCAGTCATTCTCGAGGATGATGTTATCGTCAATGAGAAATTTAAAAAATTTCTGCAATATTTTAATCTTTCTGAAAAAGACAAGTTAAAACATAATAATTTGTATTTGCTTGGAGGACAGAAAGGATTACATGATTATCCGGTA…	ATGGATTTATTAGCTGAGAGTATTACTGAAGTCGCTGTCTCTGGGGAAATTGCTAACACCGATCGTGTGTTAAATATCGCTTACGGTATTGACCGCAACTTTTTATTTGGTGCGGCAGTATCTATGCAATCAGTTGTTATGCATAACCCGGACCTTGCGGTTAAGTTTCATCTCTTTACTGACTACATTGATGAAGATTATCTACAACGTGTTAATGCTTTTACCAGCAAAAATGCTAACGTTGAAGTAAGAATTTATAAAGTCTCCAGTGCCTTTATTGATATCTTCCCCAGCCTGAAACAGTGGTCTTATGCAACATTCTTCCGTTTAGTTGCGTTCCAGTATCTGAGTGAAACTATTGAAAATCTGTTATATATCGATGCTGATGTCATCTGTAAA…
ECOR50 (LYBY00000000.1)	ATGAACTTGCCCATTTATATTGTCTCACTTAAAAGAGATATTGAGCGAAGAAATAAAATA AATGATGTTTTTCATCGATTAAATATTAATTTTGATTTTTTTGATGCCATAGATGCTAAA GACCCTCAAAATAAAGAAATTATTGATAAAATGAGATTAAGTGGTGTCGGCGCAGAAATG ACTGATGGAGAAATTGCTTGTACATTAAGTCATCAGCTTATATATAAGGATATGATAGAT AAAAATATAGAATGGGCAGTCATTCTCGAGGATGATGTTATCGTCAATGAGAAATTTAAA AAATTTCTGCAATATTTTAATCTTCCTGAAAAAGACAAGTTAAAACATAATAATTTGTAT TTGCTTGGAGGACAGAAAGGATTACATGATTAT…	ATGGATTTATTAGCTGAGAGTATTACTGAAGTCACTGTCTCTGGGAAAATTACTAACACC GATCGTGTGTTAAATATCGCTTACGGTATTGACCGCAACTTTTTATTTGGTGCGGCAGTA TCTATGCAATCAGTTATTATGCATAACCCGGACCTTGCGGTTAAGTTTCATCTCTTTACC GACTACATTGATGAAGATTATCTACAACGTGTTAACGCTTTTACCAGCAAAAATGCTAAC GTTGAAGTAAGAATTTATAAAGTCTCCAGTGCCTTTATTGATATCTTCCCCAGCCTGAAA CAGTGGTCTTATGCAACATTCTTCCGTTTAGTTGCGTTCCAGTATCTGAGTGAAGTTATT GAAAATCTGTTATATATCGATGCTGATGTCATC…
GCA_900636005.1	ATGAACTTGCCCATTTATATTGTCTCACTTAAAAGAGATATTGAGCGAAGAAATAAAATAAATGATGTTTTTCATCGATT AAATATTAATTTTGATTTTTTTGATGCCATAGATGCTAAAGACCCTCAAAATAAAGAAATTATTGATAAAATGAGATTAA GTGGTGTCGGCGCAGAAATGACTGATGGAGAAATTGCTTGTACATTAAGTCATCAGCTTATATATAAGGATATGATAGAT AAAAATATAGAATGGGCAGTCATTCTCGAGGATGATGTTATCGTCAATGAGAAGTTTAAAAAATTTCTGCAATATTTTAA TCTTTCTGAAAAAGACAAGTTAAAACATAATAATTTGTATTTGCTTGGAGGACAAAAAGGATTACATGATTATCC…	ATGGATTTATTAGCTGAGAGTATTACTGAAGTCGCTGTCTCTGGGGAAATTGCTAACACCGATCGTGTGTTAAATATCGC TTACGGTATTGACCGTAACTTTTTATTTGGTGCGGCAGTATCTATGCAATCAGTTGTTATGCATAACCCGGACCTTGCGG TTAAGTTTCATCTCTTTACCGACTACATTGATGAAGATTATCTACAACGTGTTAATGCTTTTACCAGCAAAAATGCTAAC GTTGAAGTAATAATTTATAAAGTCTCCAGTGCCTTTATTGATATCTTCCCCAGCCTGAAACAGTGGTCTTATGCAACATT CTTCCGTTTAGTTGCGTTCCAGTATTTGAGTGAAACTATTGAAAATCTGTTATATATCGATGCTGATGTCATCTG…
GCA_030169635.1	ATGAACTTGCCCATTTATATTGTCTCACTTAAAAGAGATATTGAGCGAAGAAATAAAATA AATGATGTTTTTCATCGATTAAATATTAATTTTGATTTTTTTGATGCCATAGATGCTAAA GATCCTCAAAATAAAGAAATTATTGATAAAATGAGATTAAGTGGTGTCGGCGCAGAAATG ACTGATGGAGAAATTGCTTGTACATTAAGTCATCAACTTATATATCAGGATATGATAGAT AAAAATATAGAATGGGCAGTCATTCTCGAGGATGATGTTATCGTCAATGAGAAATTTAAA AAATTTCTGCAATATTTTAATCTTTCTGAAAAAGACAAGTTAAAACATAATAATTTGTAT TTGCTTGGAGGACAGAAAGGATTACATGATTAT…	ATGGATTTATTAGCTGAGAGTATTACTGAAGTCGCTGTCTCTGGGGAAATTGCTAACACC GATCGTGTGTTAAATATCGCTTACGGTATTGACCGTAACTTTTTATTTGGTGCGGCAGTA TCTATGCAATCAGTTGTTATGCATAACCCGGACCTTGCGGTTAAGTTTCATCTCTTTACC GACTACATTGATGAAGATTATCTACAACGTGTTAATGCTTTTACCAGCAAAAATGCTAAC GTTGAAGTAAGAATTTATAAAGTATCCAGTGCCTTTATTGATATCTTCCCCAGCCTGAAA CAGTGGTCTTATGCAACATTCTTCCGCTTAGTTGCGTTCCAGTATCTGAGTGAAACTATT GAAAATCTGTTATATATCGATGCTGATGTCATC…
GCA_013834965.1	ATGAACTTGCCCATTTATATTGTCTCACTTAAAAGAGATATTGAGCGAAGAAATAAAATAAATGATGTTTTTCATCGATT AAATATTAATTTTGATTTTTTTGATGCCATAGATGCTAAAGACCCTCAAAATAAAGAAATTATTGATAAAATGAGATTAA GTGGTGTCGGCGCAGAAATGACTGAAGGAGAAATTGCTTGTACATTAAGTCATCAACTTATATATCAGGATATGATAGAT AAAAATATAGAATGGGCAGTCATTCTCGAGGATGATGTTATCGTCAATGAGAAATTTAAAAAATTTCTGCAATATTTTAA TCTTTCTGAAAAAGACAAGTTAAAACATAATAATTTGTATTTGCTTGGAGGACAGAAAGGATTACATGATTATCC…	ATGGATTTATTAGCTGAGAGTATTACTGAAGTCGCTGTCTCTGGGGAAATTGCTAACACCGATCGTGTGTTAAATATCGC TTACGGTATTGACCGTAACTTTTTATTTGGTGCGGCAGTATCTATGCAATCAGTTGTTATGCATAACCCGGACCTTGCGG TTAAGTTTCATCTCTTTACCGACTACATTGATGAAGATTATCTACAACGTGTTAATGCTTTTACCAGCAAAAATGCTAAC GTTGAAGTAAGAATTTATAAAGTCTCCAATGCCTTTATTGATATCTTCCCCAGCCTGAAACAGTGGTCTTATGCAACATT CTTCCGTTTAGTTGCGTTCCAGTATCTGAGTGAAACTATTGAAAATCTGTTATATATCGATGCTGATGTCATCTG…
GCA_003856675.1	ATGAACTTGCCCATTTATATTGTCTCACTTAAAAGAGATATTGAGCGAAGAAATAAAATAAATGATGTTTTTCATCGATT AAATATTAATTTTGATTTTTTTGATGCCATAGATGCTAAAGACCCTCAAAATAAAGAAATTATTGATAAAATGAGATTAA GTGGTGTCGGCGCAGAAATGACTGATGGAGAAATTGCTTGTACATTAAGTCATCAGCTTATATATAAGGATATGATAGAT AAAAATATAGAATGGGCAGTCATTCTCGAGGATGATGTTATCGTCAATGAGAAATTTAAAAAATTTCTGCAATATTTTAA TCTTCCTGAAAAAGACAAGTTAAAACATAATAATTTGTATTTGCTTGGAGGACAGAAAGGATTACATGATTATCC…	ATGGATTTATTAGCTGAGAGTATTACTGAAGTCACTGTCTCTGGGAAAATTACTAACACCGATCGTGTGTTAAATATCGC TTACGGTATTGACCGCAACTTTTTATTTGGTGCGGCAGTATCTATGCAATCAGTTATTATGCATAACCCGGACCTTGCGG TTAAGTTTCATCTCTTTACCGACTACATTGATGAAGATTATCTACAACGTGTTAACGCTTTTACCAGCAAAAATGCTAAC GTTGAAGTAAGAATTTATAAAGTCTCCAGTGCCTTTATTGATATCTTCCCCAGCCTGAAACAGTGGTCTTATGCAACATT CTTCCGTTTAGTTGCGTTCCAGTATCTGAGTGAAGTTATTGAAAATCTGTTATATATCGATGCTGATGTCATCTG…
GCA_031661555.1	ATGAACTTGCCCATTTATATTGTCTCACTTAAAAGAGATATTGAGCGAAGAAATAAAATA AATGATGTTTTTCATCGATTAAATATTAATTTTGATTTTTTTGATGCCATAGATGCTAAA GACCCTCAAAATAAAGAAATTATTGATAAAATGAGATTAAGTGGTGTCGGCGCAGAAATG ACTGAAGGAGAAATTGCTTGTACATTAAGTCATCAACTTATATATCAGGATATGATAGAT AAAAATATAGAATGGGCAGTCATTCTCGAGGATGATGTTATCGTCAATGAGAAATTTAAA AAATTTCTGCAATATTTTAATCTTTCTGAAAAAGACAAGTTAAAACATAATAATTTGTAT TTGCTTGGAGGACAGAAAGGATTACATGATTAT…	ATGGATTTATTAGCTGAGAGTATTACTGAATTCGCTGTCTCTGGGGAAATTGCTAACACC GATCGTGTGTTAAATATCGCTTACGGTATTGACCGTAACTTTTTATTTGGTGCGGCAGTA TCTATGCAATCAGTTGTTATGCATAACCCGGACCTTGCGGTTAAGTTTCATCTCTTTACC GACTACATTGATGAAGATTATCTACAACGTGTTAATGCGTTTACCAGCAAAAATGCTAAC GTTGAAGTAAGAATTTATAAAGTCTCCAATGCCTTTATTGATATCTTCCCCAGCCTGAAA CAGTGGTCTTATGCAACATTCTTCCGTTTAGTTGCGTTCCAGTATCTGAGTGAAACTATT GAAAATCTGTTATATATCGATGCTGATGTCATC…
GCA_013829665.1	ATGAACTTGCCCATTTATATTGTCTCACTTAAAAGAGATATTGAGCGAAGAAATAAAATAAATGATGTTTTTCATCGATT AAATATTAATTTTGATTTTTTTGATGCCATAGATGCTAAAGACCCTCAAAATAAAGAAATTATTGATAAAATGAGATTAA GTGGTGTCGGCGCAGAAATGACTGAAGGAGAAATTGCTTGTACATTAAGTCATCAACTTATATATCAGGATATGATAGAT AAAAATATAGAATGGGCAGTCATTCTCGAGGATGATGTTATCGTCAATGAGAAATTTAAAAAATTTCTGCAATATTTTAA TCTTTCTGAAAAAGACAAGTTAAAACATAATAATTTGTATTTGCTTGGAGGACAGAAAGGATTACATGATTATCC…	ATGGATTTATTAGCTGAGAGTATTACTGAAGTCGCTGTCTCTGGGGAAATTGCTAACACCGATCGTGTGTTAAATATCGC TTACGGTATTGACCGTAACTTTTTATTTGGTGCGGCAGTATCTATGCAATCAGTTGTTATGCATAACCCGGACCTTGCGG TTAAGTTTCATCTCTTTACCGACTACATTGATGAAGATTATCTACAACGTGTTAATGCTTTTACCAGCAAAAATGCTAAC GTTGAAGTAAGAATTTATAAAGTCTCCAATGCCTTTATTGATATCTTCCCCAGCCTGAAACAGTGGTCTTATGCAACATT CTTCCGTTTAGTTGCGTTCCAGTATCTGAGTGAAACTATTGAAAATCTGTTATATATCGATGCTGATGTCATCTG…
GCA_029715185.1	ATGAACTTGCCCATTTATATTGTCTCACTTAAAAGAGATATTGAGCGAAGAAATAAAATA AATGATGTTTTTCATCGATTAAATATTAATTTTGATTTTTTTGATGCCATAGATGCTAAA GACCCTCAAAATAAAGAAATTATTGATAAAATGAGATTAAGTGGTGTCGGCGCAGAAATG ACTGAAGGAGAAATTGCTTGTACATTAAGTCATCAACTTATATATCAGGATATGATAGAT AAAAATATAGAATGGGCAGTCATTCTCGAGGATGATGTTATCGTCAATGAGAAATTTAAA AAATTTCTGCAATATTTTAATCTTTCTGAAAAAGACAAGTTAAAACATAATAATTTGTAT TTGCTTGGAGGACAGAAAGGATTACATGATTAT…	ATGGATTTATTAGCTGAGAGTATTACTGAAGTCGCTGTCTCTGGGGAAATTGCTAACACC GATCGTGTGTTAAATATCGCTTACGGTATTGACCGTAACTTTTTATTTGGTGCGGCAGTA TCTATGCAATCAGTTGTTATGCATAACCCGGACCTTGCGGTTAAGTTTCATCTCTTTACC GACTACATTGATGAAGATTATCTACAACGTGTTAATGCTTTTACCAGCAAAAATGCTAAC GTTGAAGTAAGAATTTATAAAGTCTCCAATGCCTTTATTGATATCTTCCCCAGCCTGAAA CAGTGGTCTTATGCAACATTCTTCCGTTTAGTTGCGTTCCAGTATCTGAGTGAAACTATT GAAAATCTGTTATATATCGATGCTGATGTCATC…
GCA_031661555.1	ATGAACTTGCCCATTTATATTGTCTCACTTAAAAGAGATATTGAGCGAAGAAATAAAATAAATGATGTTTTTCATCGATTAAATATTAATTTTGATTTTTTTGATGCCATAGATGCTAAAGACCCTCAAAATAAAGAAATTATTGATAAAATGAGATTAAGTGGTGTCGGCGCAGAAATGACTGAAGGAGAAATTGCTTGTACATTAAGTCATCAACTTATATATCAGGATATGATAGATAAAAATATAGAATGGGCAGTCATTCTCGAGGATGATGTTATCGTCAATGAGAAATTTAAAAAATTTCTGCAATATTTTAATCTTTCTGAAAAAGACAAGTTAAAACATAATAATTTGTATTTGCTTGGAGGACAGAAAGGATTACATGATTATCCGGTA…	ATGGATTTATTAGCTGAGAGTATTACTGAATTCGCTGTCTCTGGGGAAATTGCTAACACCGATCGTGTGTTAAATATCGC TTACGGTATTGACCGTAACTTTTTATTTGGTGCGGCAGTATCTATGCAATCAGTTGTTATGCATAACCCGGACCTTGCGG TTAAGTTTCATCTCTTTACCGACTACATTGATGAAGATTATCTACAACGTGTTAATGCGTTTACCAGCAAAAATGCTAAC GTTGAAGTAAGAATTTATAAAGTCTCCAATGCCTTTATTGATATCTTCCCCAGCCTGAAACAGTGGTCTTATGCAACATT CTTCCGTTTAGTTGCGTTCCAGTATCTGAGTGAAACTATTGAAAATCTGTTATATATCGATGCTGATGTCATCTG…
GCA_029715185.1	ATGAACTTGCCCATTTATATTGTCTCACTTAAAAGAGATATTGAGCGAAGAAATAAAATAAATGATGTTTTTCATCGATTAAATATTAATTTTGATTTTTTTGATGCCATAGATGCTAAAGACCCTCAAAATAAAGAAATTATTGATAAAATGAGATTAAGTGGTGTCGGCGCAGAAATGACTGAAGGAGAAATTGCTTGTACATTAAGTCATCAACTTATATATCAGGATATGATAGATAAAAATATAGAATGGGCAGTCATTCTCGAGGATGATGTTATCGTCAATGAGAAATTTAAAAAATTTCTGCAATATTTTAATCTTTCTGAAAAAGACAAGTTAAAACATAATAATTTGTATTTGCTTGGAGGACAGAAAGGATTACATGATTATCCGGTA…	ATGGATTTATTAGCTGAGAGTATTACTGAAGTCGCTGTCTCTGGGGAAATTGCTAACACCGATCGTGTGTTAAATATCGC TTACGGTATTGACCGTAACTTTTTATTTGGTGCGGCAGTATCTATGCAATCAGTTGTTATGCATAACCCGGACCTTGCGG TTAAGTTTCATCTCTTTACCGACTACATTGATGAAGATTATCTACAACGTGTTAATGCTTTTACCAGCAAAAATGCTAAC GTTGAAGTAAGAATTTATAAAGTCTCCAATGCCTTTATTGATATCTTCCCCAGCCTGAAACAGTGGTCTTATGCAACATT CTTCCGTTTAGTTGCGTTCCAGTATCTGAGTGAAACTATTGAAAATCTGTTATATATCGATGCTGATGTCATCTG…
